# Supplementary material for: Let-7b/c Enhance the Stability of a Tissue-Specific mRNA during Mammalian Organogenesis as Part of a Feedback Loop Involving KSRP
Source: PLoS Genet. 2012 Jul 26;8(7):e1002823. doi: 10.1371/journal.pgen.1002823 (PMC3405994; doi:10.1371/journal.pgen.1002823)
Supplement: Table S1 — mRNA profiling microarray data from Dicer-deleted microdissected pituiries and control at E12.5. mRNAs whose expression levels changed of at least 1.2 fold in Dicer-deleted pituitaries compared to control at E12.5 are listed. (XLS) [file pgen.1002823.s008.xls]

## Sheet: up_x53r_y54r
Gene Row (Double-click)	Unique id	Description	GB acc	53r: Log(Intensity)	54r: Log(Intensity)									Description of the problem:
124	AF073993	heterogenous nuclear ribonucleoprotein A2/B1 (hnRNP A2/B1) mRNA, complete cds. [AF073993]	AF073993	12.0395	12.5219
298	AJ428208	phosphacan short isoform (RPTP-beta gene). [AJ428208]	AJ428208	15.1057	15.622									Number of classes: 2
301	AJ539223	erythroid differentiation regulator (edr gene). [AJ539223]	AJ539223	10.2046	11.3125									Column of the Experiment Descriptors sheet that defines class variable: number
333	AK003078	adult male spleen cDNA, RIKEN full-length enriched library, clone:0910001J09 product:ubiquitin carrier protein E2 homolog [Homo sapiens], full insert sequence. [AK003078]	AK003078	10.4118	10.675									Number of genes that passed filtering criteria: 264
668	AK006745	adult male testis cDNA, RIKEN full-length enriched library, clone:1700049J03 product:hypothetical protein, full insert sequence [AK006745]	AK006745	9.73657	10.9334									Method of handling redundant probes: Use all gene probes for a given gene
744	AK007181	adult male testis cDNA, RIKEN full-length enriched library, clone:1700112L04 product:TPA regulated locus, full insert sequence. [AK007181]	AK007181	9.74467	11.4394									Number of genes used in analysis after handling redundant probes: 264
987	AK010610	ES cells cDNA, RIKEN full-length enriched library, clone:2410030A14 product:40S RIBOSOMAL PROTEIN S21 homolog [Rattus norvegicus], full insert sequence. [AK010610]	AK010610	11.5227	12.3586									Type of Gene Sets: MicroRNA Target
1610	AK015962	adult male testis cDNA, RIKEN full-length enriched library, clone:4930534G10 product:unclassifiable, full insert sequence. [AK015962]	AK015962	9.2329	9.81954									Number of total investigated Gene Sets: 208
1966	AK017596	8 days embryo whole body cDNA, RIKEN full-length enriched library, clone:5730421K10 product:unclassifiable, full insert sequence. [AK017596]	AK017596	9.75154	11.32									Type of univariate test used: Two-sample T-test
2119	AK018447	16 days embryo lung cDNA, RIKEN full-length enriched library, clone:8430428J23 product:hypothetical protein, full insert sequence [AK018447]	AK018447	9.10905	11.028
2209	AK019388	12 days embryo head cDNA, RIKEN full-length enriched library, clone:3010025E17 product:Heterogeneous nuclear ribonucleoprotein A0 (hnRNP A0) homolog [Homo sapiens], full insert sequence. [AK019388]	AK019388	10.1978	10.5698									Gene Set files can be found in the folder C:/Program Files (x86)/ArrayTools/Genelists/MicroRNA/Predicted_mouse
2492	AK020957	adult male corpora quadrigemina cDNA, RIKEN full-length enriched library, clone:B230104P22 product:unclassifiable, full insert sequence. [AK020957]	AK020957	8.96578	9.47269
2569	AK021412	0 day neonate eyeball cDNA, RIKEN full-length enriched library, clone:E130304I02 product:hypothetical protein, full insert sequence [AK021412]	AK021412	11.1244	12.9616									Tests used to find significant gene sets are: LS/KS permutation test, Efron-Tibshirani's GSA maxmean test, Goeman's global test
3199	AK032172	adult male olfactory brain cDNA, RIKEN full-length enriched library, clone:6430407F06 product:poly(A) binding protein, nuclear 1, full insert sequence. [AK032172]	AK032172	9.86217	10.2824									The threshold of determining significant gene sets is 0.05
4400	AK038173	16 days neonate thymus cDNA, RIKEN full-length enriched library, clone:A130084C19 product:Prothymosin alpha homolog, full insert sequence. [AK038173]	AK038173	10.0934	10.8028									LS/KS permutation test finds gene sets which have more genes differentially expressed among the phenotype classes than expected by chance.
4413	AK038226	16 days neonate thymus cDNA, RIKEN full-length enriched library, clone:A130088D05 product:fusion, derived from t(12;16) malignant liposarcoma (human), full insert sequence [AK038226]	AK038226	8.96578	9.35315									Efron-Tibshirani's test uses 'maxmean' statistics to identify gene sets differentially expressed.
6335	AK048095	16 days embryo head cDNA, RIKEN full-length enriched library, clone:C130034D14 product:unclassifiable, full insert sequence. [AK048095]	AK048095	10.3646	11.5469									Goeman's Global test finds gene sets which are associated with the phenotype classes.
6587	AK049415	7 days embryo whole body cDNA, RIKEN full-length enriched library, clone:C430005K08 product:unclassifiable, full insert sequence [AK049415]	AK049415	9.24722	9.70044
7162	AK052489	13 days embryo lung cDNA, RIKEN full-length enriched library, clone:D430036A13 product:ACTIN-ASSOCIATED PROTEIN PALLADIN (FRAGMENT) homolog [Mus musculus], full insert sequence. [AK052489]	AK052489	10.1804	10.686
8624	AK082944	12 days embryo spinal cord cDNA, RIKEN full-length enriched library, clone:C530016P18 product:melanoma antigen, family L, 2, full insert sequence. [AK082944]	AK082944	8.96578	9.4733
9617	AK087668	2 days pregnant adult female ovary cDNA, RIKEN full-length enriched library, clone:E330001K01 product:unclassifiable, full insert sequence [AK087668]	AK087668	8.96578	9.32351									Summary of Results:
10058	AK129095	mKIAA0233 protein [AK129095]	AK129095	10.1239	10.437
10280	AK136875	adult male diencephalon cDNA, RIKEN full-length enriched library, clone:9330161E08 product:insulin receptor substrate 1, full insert sequence [AK136875]	AK136875	9.00394	9.6171									84 out of 208 investigated gene sets passed the 0.05 significance threshold among at least one test
10570	AK147270	cDNA, RIKEN full-length enriched library, clone:M5C1004K09 product:RIKEN cDNA 1700020I14 gene, full insert sequence [AK147270]	AK147270	9.00843	9.42249									LS/KS permutation test found 9 significant gene sets.
10959	AK164977	0 day neonate eyeball cDNA, RIKEN full-length enriched library, clone:E130101L12 product:ADP-ribosylation factor-like 8, full insert sequence. [AK164977]	AK164977	9.00871	9.34319									Efron-Tibshirani's maxmean test found 46 significant gene sets (under 200 permutations).
10993	AK168159	CRL-1722 L5178Y-R cDNA, RIKEN full-length enriched library, clone:I730061L02 product:polymerase (RNA) II (DNA directed) polypeptide L, full insert sequence. [AK168159]	AK168159	10.9882	11.3032									Goeman's Global test found 56 significant gene sets.
11258	AY138582	mixed-lineage leukemia 3 protein (Mll3) mRNA, partial cds. [AY138582]	AY138582	8.96578	9.39746
11421	BC004722	metastasis associated lung adenocarcinoma transcript 1 (non-coding RNA) (cDNA clone IMAGE:3582796) [BC004722]	BC004722	9.10983	10.3496
11478	BC008264	transformation/transcription domain-associated protein (cDNA clone IMAGE:2655777), complete cds. [BC008264]	BC008264	9.8051	10.0993
11506	BC011407	golgi autoantigen, golgin subfamily a, 2 (cDNA clone MGC:11816 IMAGE:3596079), complete cds. [BC011407]	BC011407	10.6496	10.9363									Table - Table of Gene Sets: 84 gene sets sorted by LS permutation p-value (significant p-values are in red)
11552	BC016624	Mus musculus, Similar to actin, beta, clone IMAGE:4501052 [BC016624]	BC016624	11.6105	12.672									To access the list of genes within each gene set, click the hyperlinked number of genes for each gene set.
11617	BC021944	RIKEN cDNA 2310040A07 gene (cDNA clone IMAGE:5097248), complete cds. [BC021944]	BC021944	8.96578	9.33851
11747	BC027278	mRNA similar to heat shock protein, 30 kDa (cDNA clone IMAGE:3483818) [BC027278]	BC027278	10.0411	10.5628									class 1:a_54, class 2:b_53
11999	BC045157	RIKEN cDNA 1810022K09 gene (cDNA clone IMAGE:6486124) [BC045157]	BC045157	10.5598	10.8453
12019	BC047271	TAO kinase 1 (cDNA clone IMAGE:6440365). [BC047271]	BC047271	10.0847	10.509										MicroRNA GeneSets	Number of genes	Heatmap link	LS permutation p-value	KS permutation p-value	Efron-Tibshirani's GSA test p-value	Goeman's global test p-value
12068	BC049284	fibroblast growth factor (acidic) intracellular binding protein (cDNA clone MGC:58888 IMAGE:6395407), complete cds. [BC049284]	BC049284	10.4089	10.937									1	mmu-miR-495_MIMAT0003456	9	heatmap	0.0268	0.12168	< 0.005 (-)	0.0273076
12173	BC052723	cDNA clone IMAGE:6811344, **** WARNING: chimeric clone ****. [BC052723]	BC052723	9.49466	9.78169									2	hsa-miR-566_MIMAT0003230	5	heatmap	0.03792	0.44029	0.13 (-)	0.0195452
12307	BC057625	zinc finger, UBR1 type 1 (cDNA clone IMAGE:6405542), partial cds [BC057625]	BC057625	10.1589	10.6275									3	mmu-miR-351_MIMAT0000609	6	heatmap	0.04218	0.05848	0.355 (-)	0.015726
12308	BC057625	zinc finger, UBR1 type 1 (cDNA clone IMAGE:6405542), partial cds [BC057625]	BC057625	9.2446	9.61949									4	mmu-miR-207_MIMAT0000240	6	heatmap	0.04428	0.13035	< 0.005 (-)	0.0441988
12509	BC066150	RIKEN cDNA 2600011C06 gene (cDNA clone IMAGE:30111354), complete cds. [BC066150]	BC066150	8.96578	9.49105									5	mmu-miR-543_MIMAT0003168	6	heatmap	0.04568	0.38855	< 0.005 (-)	0.0141865
12564	BC071254	cDNA clone IMAGE:5010343, partial cds. [BC071254]	BC071254	11.1577	11.9435									6	mmu-miR-764-5p_MIMAT0003894	6	heatmap	0.05427	0.0354	< 0.005 (-)	0.03925
12654	BC082586	synaptic nuclear envelope 2 (cDNA clone IMAGE:30631452), complete cds. [BC082586]	BC082586	9.29071	9.83178									7	hsa-miR-646_MIMAT0003316	7	heatmap	0.06032	0.16427	0.315 (-)	0.0051111
12720	BC092099	cDNA clone MGC:102348 IMAGE:5136977, complete cds. [BC092099]	BC092099	9.1809	10.0126									8	mmu-miR-449b_MIMAT0003460	8	heatmap	0.06206	0.39872	< 0.005 (-)	0.101132
12872	BE573237	BE573237 601333133F2 NCI_CGAP_Mam6 cDNA clone IMAGE:3710481 5 [BE573237]	BE573237	10.3952	11.5835									9	hsa-miR-549_MIMAT0003333	5	heatmap	0.06575	0.12275	< 0.005 (-)	0.0144083
12955	BU511373	AGENCOURT_10129125 NIH_MGC_134 cDNA clone IMAGE:6506165 5 [BU511373]	BU511373	13.4523	15.1331									10	hsa-miR-591_MIMAT0003259	5	heatmap	0.08547	0.05065	< 0.005 (-)	0.0868535
12964	BU555670	AGENCOURT_10230668 NIH_MGC_143 cDNA clone IMAGE:6583112 5 [BU555670]	BU555670	15.1287	15.6574									11	mmu-miR-331_MIMAT0000571	6	heatmap	0.11378	0.227	< 0.005 (-)	0.0587903
13018	C80049	C80049 C80049 3.5-dpc blastocyst cDNA cDNA clone J0075G08 3 similar to R.norvegicusparathyroid hormone regulated [C80049]	C80049	9.17916	10.0291									12	hsa-miR-611_MIMAT0003279	5	heatmap	0.11656	0.56678	0.315 (-)	0.0398697
13115	J00623	MUSRGEB3 18S ribosomal RNA gene, partial sequence; internal transcribed spacer 1, 5.8S ribosomal RNA gene and internal transcribed spacer 1, complete sequence; and 28S ribosomal RNA gene, partial sequence [J00623]	J00623	9.29508	10.274									13	mmu-miR-718_MIMAT0003514	5	heatmap	0.11865	0.06	0.135 (-)	0.0154115
13116	J00623	MUSRGEB3 18S ribosomal RNA gene, partial sequence; internal transcribed spacer 1, 5.8S ribosomal RNA gene and internal transcribed spacer 1, complete sequence; and 28S ribosomal RNA gene, partial sequence [J00623]	J00623	10.212	10.9637									14	mmu-let-7f_MIMAT0000525	5	heatmap	0.12974	0.05623	< 0.005 (-)	0.0628844
13127	L04961	nuclear-localized inactive X-specific transcript (Xist) mRNA [L04961]	L04961	8.96578	10.6414									15	hsa-miR-663_MIMAT0003326	10	heatmap	0.13175	0.19357	< 0.005 (-)	0.0931794
13160	M19413	testicular alpha tubulin mRNA, 3 end. [M19413]	M19413	10.657	11.1221									16	mmu-miR-125a_MIMAT0000135	5	heatmap	0.13627	0.38888	0.355 (-)	0.0289433
13324	NM_001002927	preproenkephalin 1 (Penk1) [NM_001002927]	NM_001002927	9.61912	10.5452									17	hsa-miR-593_MIMAT0003261	5	heatmap	0.13858	0.006	< 0.005 (-)	0.0230526
13733	NM_001013830	similar to 60S ribosomal protein L7a (Surfeit locus protein 3) (PLA-X polypeptide) (LOC436332) [NM_001013830]	NM_001013830	11.2122	11.7119									18	mmu-miR-223_MIMAT0000665	6	heatmap	0.14337	0.10934	< 0.005 (-)	0.0501095
14069	NM_001033270	solute carrier family 4, sodium bicarbonate cotransporter, member 7 (Slc4a7) [NM_001033270]	NM_001033270	10.34	11.8135									19	mmu-miR-208_MIMAT0000520	7	heatmap	0.1556	0.34674	< 0.005 (-)	0.0570801
14490	NM_007392	actin, alpha 2, smooth muscle, aorta (Acta2) [NM_007392]	NM_007392	8.96578	9.6844									20	mmu-miR-216b_MIMAT0003729	6	heatmap	0.16284	0.227	< 0.005 (-)	0.142585
14491	NM_007393	actin, beta, cytoplasmic (Actb) [NM_007393]	NM_007393	9.43588	10.6732									21	hsa-miR-559_MIMAT0003223	5	heatmap	0.16649	0.23057	0.355 (-)	0.0169306
14594	NM_007475	acidic ribosomal phosphoprotein P0 (Arbp) [NM_007475]	NM_007475	15.1159	15.6381									22	mmu-miR-199b_MIMAT0000672	5	heatmap	0.16804	0.15821	< 0.005 (-)	0.0470246
14595	NM_007475	acidic ribosomal phosphoprotein P0 (Arbp) [NM_007475]	NM_007475	13.7637	14.0961									23	mmu-miR-688_MIMAT0003467	6	heatmap	0.16837	0.09263	< 0.005 (-)	0.0850557
14745	NM_007590	calmodulin 3 (Calm3) [NM_007590]	NM_007590	9.458	9.98741									24	mmu-let-7d_MIMAT0000383	6	heatmap	0.16894	0.16915	< 0.005 (-)	0.0728765
14904	NM_007713	CDC-like kinase 3 (Clk3) [NM_007713]	NM_007713	10.6677	10.9826									25	mmu-miR-705_MIMAT0003495	8	heatmap	0.1718	0.18411	< 0.005 (+)	0.0505905
14925	NM_007729	procollagen, type XI, alpha 1 (Col11a1) [NM_007729]	NM_007729	9.6961	9.9993									26	mmu-miR-19a_MIMAT0000651	8	heatmap	0.17956	0.29	0.135 (-)	0.049695
14939	NM_007739	procollagen, type VIII, alpha 1 (Col8a1) [NM_007739]	NM_007739	8.96578	9.91199									27	mmu-miR-19b_MIMAT0000513	8	heatmap	0.17956	0.29	0.135 (-)	0.049695
15078	NM_007850	defensin related cryptdin 3 (Defcr3) [NM_007850]	NM_007850	10.1585	11.4275									28	hsa-miR-608_MIMAT0003276	6	heatmap	0.18521	0.15911	< 0.005 (-)	0.108479
15266	NM_007989	forkhead box H1 (Foxh1) [NM_007989]	NM_007989	8.9678	9.94134									29	hsa-miR-767-3p_MIMAT0003883	6	heatmap	0.18835	0.36652	< 0.005 (-)	0.0586057
15501	NM_008175	granulin (Grn) [NM_008175]	NM_008175	15.1129	15.6336									30	mmu-miR-133a_MIMAT0000145	7	heatmap	0.19071	0.29704	< 0.005 (-)	0.0577537
15554	NM_008219	hemoglobin Z, beta-like embryonic chain (Hbb-bh1) [NM_008219]	NM_008219	11.8012	12.8105									31	hsa-miR-554_MIMAT0003217	6	heatmap	0.20167	0.09263	0.265 (+)	0.048312
15555	NM_008219	hemoglobin Z, beta-like embryonic chain (Hbb-bh1) [NM_008219]	NM_008219	11.4	12.3849									32	mmu-miR-293_MIMAT0000371	7	heatmap	0.203	0.5038	< 0.005 (-)	0.0913941
15556	NM_008220	hemoglobin, beta adult major chain (Hbb-b1) [NM_008220]	NM_008220	10.0565	10.6072									33	hsa-miR-548c_MIMAT0003285	5	heatmap	0.21484	0.07257	< 0.005 (-)	0.0183981
15558	NM_008220	hemoglobin, beta adult major chain (Hbb-b1) [NM_008220]	NM_008220	12.8926	13.3483									34	mmu-miR-17-3p_MIMAT0000650	10	heatmap	0.21975	0.34195	< 0.005 (-)	0.0806673
15689	NM_008321	inhibitor of DNA binding 3 (Id3) [NM_008321]	NM_008321	10.3653	10.7674									35	mmu-miR-296_MIMAT0000374	5	heatmap	0.22161	0.22638	< 0.005 (-)	0.0826797
15855	NM_008452	Kruppel-like factor 2 (lung) (Klf2) [NM_008452]	NM_008452	14.124	15.2504									36	mmu-miR-668_MIMAT0003732	5	heatmap	0.22607	0.23714	< 0.005 (-)	0.0484929
15914	NM_008503	ribosomal protein S2 (Rps2) [NM_008503]	NM_008503	15.1256	15.6176									37	mmu-miR-669a_MIMAT0003477	5	heatmap	0.22717	0.18914	< 0.005 (-)	0.0357664
15940	NM_008525	aminolevulinate, delta-, dehydratase (Alad) [NM_008525]	NM_008525	9.50064	9.93118									38	mmu-miR-101a_MIMAT0000133	5	heatmap	0.23969	0.20545	< 0.005 (-)	0.0489133
16068	NM_008630	metallothionein 2 (Mt2) [NM_008630]	NM_008630	9.84156	10.1161									39	mmu-miR-101b_MIMAT0000616	5	heatmap	0.23969	0.20545	< 0.005 (-)	0.0489133
16153	NM_008704	expressed in non-metastatic cells 1, protein (Nme1) [NM_008704]	NM_008704	10.3848	10.7602									40	mmu-miR-30d_MIMAT0000515	11	heatmap	0.24689	0.47249	0.315 (-)	0.0126255
16261	NM_008787	pericentrin (kendrin) (Pcnt), transcript variant 1 [NM_008787]	NM_008787	9.26983	9.71887									41	mmu-miR-29b_MIMAT0000127	11	heatmap	0.24952	0.46009	< 0.005 (-)	0.0309368
16397	NM_008895	pro-opiomelanocortin-alpha (Pomc1) [NM_008895]	NM_008895	9.14771	9.42794									42	mmu-miR-29a_MIMAT0000535	10	heatmap	0.25245	0.51075	< 0.005 (-)	0.0517453
16519	NM_008986	polymerase I and transcript release factor (Ptrf) [NM_008986]	NM_008986	9.66017	10.0089									43	mmu-miR-30a-5p_MIMAT0000128	11	heatmap	0.25829	0.47249	0.13 (-)	0.0083611
16657	NM_009092	ribosomal protein S17 (Rps17) [NM_009092]	NM_009092	12.7716	13.0618									44	mmu-let-7e_MIMAT0000524	6	heatmap	0.26314	0.19694	< 0.005 (-)	0.11208
16958	NM_009321	tubulin cofactor a (Tbca) [NM_009321]	NM_009321	11.2714	11.6844									45	mmu-miR-711_MIMAT0003501	6	heatmap	0.28161	0.22297	< 0.005 (-)	0.100501
17072	NM_009408	topoisomerase (DNA) I (Top1) [NM_009408]	NM_009408	9.47917	9.88111									46	rno-miR-493_MIMAT0003191	6	heatmap	0.28848	0.0354	< 0.005 (-)	0.0933413
17091	NM_009422	Tnf receptor-associated factor 2 (Traf2) [NM_009422]	NM_009422	9.25314	9.99138									47	mmu-miR-23a_MIMAT0000532	6	heatmap	0.31437	0.37774	0.355 (-)	0.037796
17125	NM_009450	tubulin, beta 2a (Tubb2a) [NM_009450]	NM_009450	10.4193	10.7643									48	hsa-miR-639_MIMAT0003309	5	heatmap	0.32098	0.05086	0.185 (-)	0.0155633
17127	NM_009451	tubulin, beta 4 (Tubb4) [NM_009451]	NM_009451	10.4425	10.7793									49	hsa-miR-527_MIMAT0002862	6	heatmap	0.33827	0.01997	< 0.005 (-)	0.0826058
17362	NM_009642	angiotensin II, type I receptor-associated protein (Agtrap) [NM_009642]	NM_009642	9.3696	10.2612									50	mmu-miR-669c_MIMAT0003479	7	heatmap	0.34985	0.1466	< 0.005 (-)	0.0377236
17606	NM_009825	serine (or cysteine) peptidase inhibitor, clade H, member 1 (Serpinh1) [NM_009825]	NM_009825	12.1792	12.8017									51	mmu-miR-700_MIMAT0003490	6	heatmap	0.35414	0.42967	0.355 (+)	0.0496738
17675	NM_009872	cyclin-dependent kinase 5, regulatory subunit 2 (p39) (Cdk5r2) [NM_009872]	NM_009872	8.96578	10.7263									52	mmu-miR-683_MIMAT0003461	7	heatmap	0.35442	0.12193	0.265 (-)	0.03033
17772	NM_009945	cytochrome c oxidase, subunit VIIa 2 (Cox7a2) [NM_009945]	NM_009945	9.8989	10.1978									53	mmu-miR-145_MIMAT0000157	5	heatmap	0.3581	0.12476	0.355 (-)	0.0320174
17788	NM_009955	dihydropyrimidinase-like 2 (Dpysl2) [NM_009955]	NM_009955	9.66338	10.0367									54	mmu-miR-693-3p_MIMAT0004189	9	heatmap	0.36751	0.31904	0.13 (-)	0.0130038
17859	NM_010015	defender against cell death 1 (Dad1) [NM_010015]	NM_010015	9.38952	9.69087									55	mmu-miR-202_MIMAT0000235	5	heatmap	0.37894	0.34572	0.305 (+)	0.0179478
17910	NM_010066	DNA methyltransferase (cytosine-5) 1 (Dnmt1) [NM_010066]	NM_010066	9.21578	9.52278									56	mmu-miR-485-5p_MIMAT0003128	5	heatmap	0.38339	0.41805	0.185 (-)	0.0172358
17952	NM_010097	SPARC-like 1 (mast9, hevin) (Sparcl1) [NM_010097]	NM_010097	9.41321	9.82082									57	hsa-miR-552_MIMAT0003215	7	heatmap	0.39412	0.18152	< 0.005 (-)	0.104836
18100	NM_010219	FK506 binding protein 4 (Fkbp4) [NM_010219]	NM_010219	9.1876	9.49466									58	hsa-miR-583_MIMAT0003248	6	heatmap	0.39508	0.26224	< 0.005 (-)	0.131373
18411	NM_010439	high mobility group box 1 (Hmgb1) [NM_010439]	NM_010439	11.953	12.337									59	mmu-miR-376c_MIMAT0003183	6	heatmap	0.40168	0.28002	< 0.005 (-)	0.0044025
18484	NM_010495	inhibitor of DNA binding 1 (Id1) [NM_010495]	NM_010495	9.90313	10.3048									60	hsa-miR-560_MIMAT0003224	9	heatmap	0.42178	0.28478	0.135 (-)	0.0458828
18508	NM_010515	insulin-like growth factor 2 receptor (Igf2r) [NM_010515]	NM_010515	9.18636	9.74668									61	mmu-miR-34a_MIMAT0000542	12	heatmap	0.43165	0.39102	0.13 (+)	0.0386196
18565	NM_010580	integrin beta 5 (Itgb5) [NM_010580]	NM_010580	10.0658	10.4076									62	mmu-miR-133b_MIMAT0000769	6	heatmap	0.43853	0.34027	< 0.005 (-)	0.0972387
18607	NM_010613	KH-type splicing regulatory protein (Khsrp) [NM_010613]	NM_010613	10.4974	12.2899									63	mmu-miR-302_MIMAT0000380	6	heatmap	0.47668	0.67123	0.305 (-)	0.0091767
18703	NM_010699	lactate dehydrogenase A (Ldha) [NM_010699]	NM_010699	12.3626	12.6429									64	mmu-miR-96_MIMAT0000541	5	heatmap	0.4886	0.34392	< 0.005 (-)	0.128888
19015	NM_010931	ubiquitin-like, containing PHD and RING finger domains, 1 (Uhrf1) [NM_010931]	NM_010931	8.99774	9.39874									65	mmu-miR-300_MIMAT0000378	6	heatmap	0.49009	0.53747	< 0.005 (-)	0.0272197
19135	NM_011062	3-phosphoinositide dependent protein kinase-1 (Pdpk1) [NM_011062]	NM_011062	8.96578	9.86589									66	mmu-miR-34c_MIMAT0000381	10	heatmap	0.49131	0.21118	0.355 (-)	0.0188608
19234	NM_011141	POU domain, class 3, transcription factor 1 (Pou3f1) [NM_011141]	NM_011141	9.06636	10.3486									67	mmu-miR-369-3p_MIMAT0003186	6	heatmap	0.49271	0.227	0.305 (-)	0.0362687
19433	NM_011296	ribosomal protein S18 (Rps18) [NM_011296]	NM_011296	15.1176	15.6409									68	mmu-miR-335_MIMAT0000766	5	heatmap	0.50906	0.23772	< 0.005 (-)	0.0497397
19503	NM_011354	small EDRK-rich factor 2 (Serf2) [NM_011354]	NM_011354	12.442	12.7824									69	mmu-miR-704_MIMAT0003494	5	heatmap	0.51053	0.60894	< 0.005 (-)	0.033921
19714	NM_011526	transgelin (Tagln) [NM_011526]	NM_011526	8.96578	10.3238									70	mmu-miR-34b_MIMAT0000382	8	heatmap	0.52505	0.32505	0.305 (+)	0.0059196
19859	NM_011631	heat shock protein 90kDa beta (Grp94), member 1 (Hsp90b1) [NM_011631]	NM_011631	11.4148	11.8212									71	mmu-miR-464_MIMAT0002105	6	heatmap	0.54382	0.6742	0.13 (-)	0.005057
19958	NM_011697	vascular endothelial growth factor B (Vegfb) [NM_011697]	NM_011697	9.49965	9.89087									72	hsa-miR-655_MIMAT0003331	7	heatmap	0.55591	0.18756	0.315 (-)	0.0248317
20120	NM_011817	growth arrest and DNA-damage-inducible 45 gamma (Gadd45g) [NM_011817]	NM_011817	9.60715	10.0498									73	hsa-miR-616_MIMAT0003284	5	heatmap	0.55869	0.60894	0.315 (-)	0.0007499
20132	NM_011826	HCLS1 associated X-1 (Hax1) [NM_011826]	NM_011826	9.82114	10.1143									74	mmu-miR-449_MIMAT0001542	7	heatmap	0.56039	0.60831	0.185 (-)	0.0260623
20188	NM_011865	poly(rC) binding protein 1 (Pcbp1) [NM_011865]	NM_011865	9.28979	9.61747									75	mmu-miR-467a_MIMAT0002108	5	heatmap	0.60381	0.80007	0.13 (-)	0.023195
20606	NM_013559	heat shock protein 110 (Hsp110) [NM_013559]	NM_013559	10.7344	11.5657									76	mmu-miR-467b_MIMAT0003478	5	heatmap	0.60381	0.80007	0.13 (-)	0.023195
20744	NM_013680	synapsin I (Syn1) [NM_013680]	NM_013680	11.7623	13.5423									77	mmu-miR-448_MIMAT0001533	6	heatmap	0.60959	0.77576	< 0.005 (-)	0.0532824
20795	NM_013721	ribosomal protein L7a (Rpl7a) [NM_013721]	NM_013721	13.3976	13.7099									78	mmu-miR-429_MIMAT0001537	9	heatmap	0.62658	0.44123	0.355 (+)	0.0191174
20947	NM_013834	secreted frizzled-related sequence protein 1 (Sfrp1) [NM_013834]	NM_013834	8.96578	9.31152									79	hsa-miR-765_MIMAT0003945	7	heatmap	0.65801	0.81681	< 0.005 (+)	0.170248
21038	NM_013892	proprotein convertase subtilisin/kexin type 1 inhibitor (Pcsk1n) [NM_013892]	NM_013892	9.43442	9.90177									80	mmu-miR-30c_MIMAT0000514	15	heatmap	0.67633	0.79953	0.265 (-)	0.0238008
21086	NM_013929	Cd27 binding protein (Hindu God of destruction) (Siva) [NM_013929]	NM_013929	10.5597	10.823									81	mmu-miR-684_MIMAT0003462	5	heatmap	0.67945	0.41805	0.13 (-)	0.0136152
21088	NM_013931	mitogen-activated protein kinase 8 interacting protein 3 (Mapk8ip3) [NM_013931]	NM_013931	10.8539	11.1976									82	mmu-miR-302c_MIMAT0003376	6	heatmap	0.70312	0.67123	0.355 (-)	0.0394381
21089	NM_013932	DEAD (Asp-Glu-Ala-Asp) box polypeptide 25 (Ddx25) [NM_013932]	NM_013932	8.96578	10.2159									83	hsa-miR-520h_MIMAT0002867	7	heatmap	0.72412	0.82703	0.265 (+)	0.003533
21254	NM_016680	splicing factor, arginine/serine-rich 16 (suppressor-of-white-apricot homolog, Drosophila) (Sfrs16), transcript variant L [NM_016680]	NM_016680	10.6052	11.0219									84	hsa-miR-603_MIMAT0003271	5	heatmap	0.79559	0.64174	0.355 (-)	0.0427882
21277	NM_016697	glypican 3 (Gpc3) [NM_016697]	NM_016697	11.071	11.8316
21278	NM_016698	ring finger protein 10 (Rnf10) [NM_016698]	NM_016698	9.73826	10.0151
21423	NM_016812	Btg3 associated nuclear protein (Banp) [NM_016812]	NM_016812	8.96578	9.54342									Links to the genes within gene sets:
21701	NM_018748	golgi autoantigen, golgin subfamily a, 4 (Golga4) [NM_018748]	NM_018748	10.6859	11.064									Gene Sets 1 - 84
21773	NM_018804	synaptotagmin XI (Syt11) [NM_018804]	NM_018804	9.20726	9.87636
21823	NM_018853	ribosomal protein, large, P1 (Rplp1) [NM_018853]	NM_018853	15.1182	15.6411
21843	NM_018868	nucleolar protein 5 (Nol5) [NM_018868]	NM_018868	10.2172	10.5017
21879	NM_019390	lamin A (Lmna), transcript variant 2 [NM_019390]	NM_019390	9.37634	9.82607									Date and time of the analysis:
22185	NM_019689	AT rich interactive domain 3B (Bright like) (Arid3b) [NM_019689]	NM_019689	9.58214	10.0412
22211	NM_019709	membrane-bound transcription factor peptidase, site 1 (Mbtps1) [NM_019709]	NM_019709	12.0499	12.357									Name of the project file: Project_filtered.xlsx
22218	NM_019712	ring-box 1 (Rbx1) [NM_019712]	NM_019712	11.908	12.2637									Time of the analysis: Wed Dec 02 23:56:13 2009
22579	NM_020022	replication factor C (activator 1) 2 (Rfc2) [NM_020022]	NM_020022	9.78921	10.0535
22626	NM_020263	calcium channel, voltage-dependent, alpha 2/delta subunit 2 (Cacna2d2) [NM_020263]	NM_020263	9.37764	10.0269									BRB-ArrayTools Version: 3.8.0 - stable Release (November 2009)
22798	NM_021273	creatine kinase, brain (Ckb) [NM_021273]	NM_021273	9.89905	10.676									Project annotated by SOURCE (source.stanford.edu), searched by gene identifier: GB acc, on 11/19/2009 5:46:13 PM
23182	NM_021565	midnolin (Midn) [NM_021565]	NM_021565	10.7521	11.1697
23233	NM_021881	quaking (Qk) [NM_021881]	NM_021881	8.96578	9.24008
23501	NM_023130	hnRNP-associated with lethal yellow (Raly) [NM_023130]	NM_023130	10.4969	10.8065									Filtering parameters:
23544	NM_023190	apoptotic chromatin condensation inducer 1 (Acin1), transcript variant 2 [NM_023190]	NM_023190	9.47249	10.0397
23622	NM_023320	pleckstrin homology domain containing, family O member 1 (Plekho1) [NM_023320]	NM_023320	10.6404	10.9743									Spot Filters:
23757	NM_023598	AT rich interactive domain 5B (Mrf1 like) (Arid5b) [NM_023598]	NM_023598	9.14695	10.9003									Threshold the intensity at the minumum value if the intensity is below the minimum value: 500
23808	NM_023684	Lck interacting transmembrane adaptor 1 (Lime1) [NM_023684]	NM_023684	8.96578	9.29646
23819	NM_023716	tubulin, beta 2b (Tubb2b) [NM_023716]	NM_023716	9.66569	10.6169									Normalization:
23950	NM_024188	3-oxoacid CoA transferase 1 (Oxct1) [NM_024188]	NM_024188	11.0687	11.4006
24247	NM_025349	LSM7 homolog, U6 small nuclear RNA associated (S. cerevisiae) (Lsm7) [NM_025349]	NM_025349	11.4702	11.9578									Normalize (center) each array using median over entire array.
24262	NM_025364	RIKEN cDNA 1110005A23 gene (1110005A23Rik) [NM_025364]	NM_025364	10.1877	10.6527									Used median array as reference array 1.
24329	NM_025409	immediate early response 3 interacting protein 1 (Ier3ip1) [NM_025409]	NM_025409	10.5289	10.972
24336	NM_025415	CDC28 protein kinase regulatory subunit 2 (Cks2) [NM_025415]	NM_025415	11.0629	11.3766									Exclude a gene under any of the following conditions:
24523	NM_025570	mitochondrial ribosomal protein L20 (Mrpl20) [NM_025570]	NM_025570	11.1826	11.4744									Less than 50 % of expression data have at least a 1.1 -fold change in either direction from gene's median value
24549	NM_025587	ribosomal protein S21 (Rps21) [NM_025587]	NM_025587	12.8215	13.1989
24844	NM_025830	WW domain containing E3 ubiquitin protein ligase 2 (Wwp2) [NM_025830]	NM_025830	10.141	10.8993									Gene Subsets:
24863	NM_025841	KDEL (Lys-Asp-Glu-Leu) endoplasmic reticulum protein retention receptor 2 (Kdelr2) [NM_025841]	NM_025841	9.22328	9.73792									INCLUDE ONLY genes in any of the following genelists:
25096	NM_026020	ribosomal protein, large P2 (Rplp2) [NM_026020]	NM_026020	15.1274	15.4543									(Analysis:ScatterPlot2_UP_x53r_y54r)
25190	NM_026095	small nuclear ribonucleoprotein D3 (Snrpd3) [NM_026095]	NM_026095	12.0223	12.3008
25352	NM_026219	ubiquinol-cytochrome c reductase binding protein (Uqcrb) [NM_026219]	NM_026219	10.5512	10.9481
25462	NM_026310	mitochondrial ribosomal protein L18 (Mrpl18) [NM_026310]	NM_026310	9.4508	9.79555
25467	NM_026313	RIKEN cDNA 3300001P08 gene (3300001P08Rik) [NM_026313]	NM_026313	11.6358	11.9848
25471	NM_026318	RIKEN cDNA 2310003F16 gene (2310003F16Rik) [NM_026318]	NM_026318	10.0066	10.3136
25746	NM_026532	nuclear transport factor 2 (Nutf2) [NM_026532]	NM_026532	11.1689	11.602
26179	NM_026988	RIKEN cDNA 2610009E16 gene (2610009E16Rik) [NM_026988]	NM_026988	12.8541	14.2486
26223	NM_027055	sperm acrosome associated 4 (Spaca4) [NM_027055]	NM_027055	8.96578	9.46801
26421	NM_027307	golgi phosphoprotein 2 (Golph2), transcript variant 1 [NM_027307]	NM_027307	10.2882	10.5701
26423	NM_027310	RIKEN cDNA 2310005N01 gene (2310005N01Rik) [NM_027310]	NM_027310	9.16566	9.63626
26554	NM_027480	ankyrin repeat domain 24 (Ankrd24) [NM_027480]	NM_027480	9.30424	9.81778
26874	NM_027984	epsin 3 (Epn3) [NM_027984]	NM_027984	9.34185	10.1365
27061	NM_028188	RUN and SH3 domain containing 1 (Rusc1) [NM_028188]	NM_028188	12.0032	13.4913
27065	NM_028194	furry homolog-like (Drosophila) (Fryl) [NM_028194]	NM_028194	8.96578	9.63081
27069	NM_028195	pleckstrin homology, Sec7 and coiled/coil domains 4 (Pscd4) [NM_028195]	NM_028195	9.45306	10.8836
27103	NM_028243	prolylcarboxypeptidase (angiotensinase C) (Prcp) [NM_028243]	NM_028243	9.0143	9.36588
27292	NM_028596	RIKEN cDNA 2410025L10 gene (2410025L10Rik) [NM_028596]	NM_028596	9.33784	9.65785
27416	NM_028769	synovial apoptosis inhibitor 1, synoviolin (Syvn1) [NM_028769]	NM_028769	10.5763	10.9281
27474	NM_028810	Rho family GTPase 3 (Rnd3) [NM_028810]	NM_028810	9.48079	10.1312
27595	NM_028963	RIKEN cDNA 4933427D14 gene (4933427D14Rik) [NM_028963]	NM_028963	9.08082	9.49145
27847	NM_029408	IQ motif containing D (Iqcd) [NM_029408]	NM_029408	9.55113	10.7655
28054	NM_029720	cysteine-rich with EGF-like domains 2 (Creld2) [NM_029720]	NM_029720	10.7586	11.3763
28104	NM_029780	v-raf-leukemia viral oncogene 1 (Raf1) [NM_029780]	NM_029780	10.029	10.4384
28132	NM_029804	heterogeneous nuclear ribonucleoprotein M (Hnrpm) [NM_029804]	NM_029804	12.0617	12.3535
28180	NM_029875	solute carrier family 35, member E3 (Slc35e3) [NM_029875]	NM_029875	9.21237	9.54921
28204	NM_029931	myeloid/lymphoid or mixed lineage-leukemia translocation to 3 homolog (Drosophila) (Mllt3), transcript variant 2 [NM_029931]	NM_029931	9.83099	10.0967
28257	NM_030017	retinol dehydrogenase 12 (Rdh12) [NM_030017]	NM_030017	9.08534	10.2378
28553	NM_031160	ADP-ribosylation factor-like 4D (Arl4d) [NM_031160]	NM_031160	9.1576	10.8698
28557	NM_031163	procollagen, type II, alpha 1 (Col2a1) [NM_031163]	NM_031163	11.6683	12.1555
28558	NM_031163	procollagen, type II, alpha 1 (Col2a1) [NM_031163]	NM_031163	11.6224	12.1512
28563	NM_031166	inhibitor of DNA binding 4 (Id4) [NM_031166]	NM_031166	9.30172	10.1205
28749	NM_033074	threonyl-tRNA synthetase (Tars) [NM_033074]	NM_033074	9.38952	9.7766
28760	NM_033144	septin 8 (Sept8) [NM_033144]	NM_033144	9.57137	10.1549
28844	NM_033596	histone 2, H4 (Hist2h4) [NM_033596]	NM_033596	10.346	10.7534
28876	NM_052973	striatin, calmodulin binding protein 3 (Strn3) [NM_052973]	NM_052973	9.86682	10.3885
28907	NM_053082	tetraspanin 4 (Tspan4) [NM_053082]	NM_053082	9.0326	9.60973
29144	NM_054044	G protein-coupled receptor 124 (Gpr124) [NM_054044]	NM_054044	8.96578	9.26186
29399	NM_130876	keratin associated protein 16-9 (Krtap16-9) [NM_130876]	NM_130876	9.41574	10.3472
29450	NM_133206	zinc and ring finger 1 (Znrf1) [NM_133206]	NM_133206	8.96578	9.38629
29530	NM_133362	erythroid differentiation regulator 1 (Erdr1) [NM_133362]	NM_133362	13.4127	14.5458
29542	NM_133654	CD34 antigen (Cd34) [NM_133654]	NM_133654	9.3837	9.80381
29589	NM_133692	polymerase (DNA-directed), delta 3, accessory subunit (Pold3) [NM_133692]	NM_133692	8.96578	9.24365
29590	NM_133693	RIKEN cDNA 3100004P22 gene (3100004P22Rik) [NM_133693]	NM_133693	10.3931	10.6692
29699	NM_133779	phosphatidylinositol glycan anchor biosynthesis, class T (Pigt) [NM_133779]	NM_133779	15.1063	15.6231
30180	NM_138585	calcium homeostasis endoplasmic reticulum protein (Cherp) [NM_138585]	NM_138585	9.93781	10.3197
30403	NM_144513	GTL2, imprinted maternally expressed untranslated mRNA (Gtl2) [NM_144513]	NM_144513	10.41	11.3566
30762	NM_145356	zinc finger and BTB domain containing 7C (Zbtb7c) [NM_145356]	NM_145356	9.34939	10.2287
30785	NM_145382	cDNA sequence BC021381 (BC021381) [NM_145382]	NM_145382	8.96578	9.67013
31167	NM_145943	cDNA sequence BC031781 (BC031781) [NM_145943]	NM_145943	9.44336	9.72178
31210	NM_145979	chromodomain helicase DNA binding protein 4 (Chd4) [NM_145979]	NM_145979	10.4282	11.1079
31472	NM_146217	alanyl-tRNA synthetase (Aars) [NM_146217]	NM_146217	10.3311	10.6185
32295	NM_147085	olfactory receptor 571 (Olfr571) [NM_147085]	NM_147085	9.04248	10.1212
32447	NM_153053	splicing factor 3b, subunit 4 (Sf3b4) [NM_153053]	NM_153053	8.96578	9.34029
32579	NM_153168	leucyl-tRNA synthetase, mitochondrial (Lars2), nuclear gene encoding mitochondrial protein [NM_153168]	NM_153168	15.1062	15.6228
32902	NM_172122	ciliary rootlet coiled-coil, rootletin (Crocc) [NM_172122]	NM_172122	9.55248	9.85175
32968	NM_172276	splicing factor, arginine/serine-rich 8 (Sfrs8), transcript variant 1 [NM_172276]	NM_172276	9.98014	10.2546
33083	NM_172442	deltex 4 homolog (Drosophila) (Dtx4) [NM_172442]	NM_172442	9.01792	9.5378
33222	NM_172552	thymine DNA glycosylase (Tdg), transcript variant 2 [NM_172552]	NM_172552	10.1182	10.504
33368	NM_172676	sterile alpha motif domain containing 10 (Samd10) [NM_172676]	NM_172676	9.49725	9.82114
33684	NM_172943	alkB, alkylation repair homolog 5 (E. coli) (Alkbh5) [NM_172943]	NM_172943	9.20139	9.76587
34275	NM_175274	tweety homolog 3 (Drosophila) (Ttyh3) [NM_175274]	NM_175274	10.1487	10.6441
34441	NM_175451	cytoskeleton-associated protein 4 (Ckap4) [NM_175451]	NM_175451	10.4913	11.013
34463	NM_175472	zinc finger, CCHC domain containing 11 (Zcchc11) [NM_175472]	NM_175472	9.17318	9.46801
34596	NM_175654	histone 1, H4d (Hist1h4d) [NM_175654]	NM_175654	11.3631	11.7585
34598	NM_175655	histone 1, H4f (Hist1h4f) [NM_175655]	NM_175655	11.8261	12.2405
34624	NM_175680	RIKEN cDNA 9530080O11 gene (9530080O11Rik) [NM_175680]	NM_175680	12.1419	13.5978
34670	NM_176833	protein phosphatase 1F (PP2C domain containing) (Ppm1f) [NM_176833]	NM_176833	9.31334	9.59264
34691	NM_176848	F-box only protein 2 (Fbxo2) [NM_176848]	NM_176848	12.5963	13.89
34693	NM_176849	RIKEN cDNA 9430010O03 gene (9430010O03Rik) [NM_176849]	NM_176849	10.1808	10.6782
34931	NM_177185	RIKEN cDNA D130059P03 gene (D130059P03Rik) [NM_177185]	NM_177185	9.49965	9.76703
35037	NM_177301	heterogeneous nuclear ribonucleoprotein L (Hnrpl) [NM_177301]	NM_177301	9.26959	9.79523
35611	NM_178192	histone 1, H4a (Hist1h4a) [NM_178192]	NM_178192	10.207	10.5829
35689	NM_178389	galactose-4-epimerase, UDP (Gale) [NM_178389]	NM_178389	9.20482	9.61673
36281	NM_182650	heterogeneous nuclear ribonucleoprotein A2/B1 (Hnrpa2b1), transcript variant 2 [NM_182650]	NM_182650	9.96073	10.405
36649	NM_198102	RIKEN cDNA G430041M01 gene (G430041M01Rik) [NM_198102]	NM_198102	11.328	11.7763
36697	NM_198249	RIKEN cDNA E130112L23 gene (E130112L23Rik) [NM_198249]	NM_198249	9.68843	10.1166
36722	NM_198305	kelch-like 17 (Drosophila) (Klhl17) [NM_198305]	NM_198305	8.96578	9.35513
36860	NM_198960	transcription factor AP-2, epsilon (Tcfap2e) [NM_198960]	NM_198960	11.5504	13.3384
37355	S74567	c-maf=c-Maf protein {proto-oncogene} [mice, BALB/c, cerebellum, 2736 nt]. [S74567]	S74567	9.85269	11.2955
37411	U63712	testis-specific HMG-box protein m-tsHMG precursor mRNA, partial cds, and mitochondrial transcription factor m-mtTFA precursor mRNA, nuclear mRNA encoding mitochondrial protein, partial cds. [U63712]	U63712	12.0023	13.4071
37574	XM_001002633	PREDICTED: WD repeat domain 81 (Wdr81) [XM_001002633]	XM_001002633	9.92644	10.39
37633	XM_001005319	PREDICTED: hypothetical protein LOC673334 (LOC673334) [XM_001005319]	XM_001005319	10.9542	11.453
37885	XM_136682	PREDICTED: v-erb-a erythroblastic leukemia viral oncogene homolog 4 (avian), transcript variant 2 (Erbb4) [XM_136682]	XM_136682	8.96578	9.73234
37951	XM_143236	PREDICTED: similar to 60S ribosomal protein L7a (Surfeit locus protein 3) (LOC242025) [XM_143236]	XM_143236	9.3226	9.72588
38333	XM_621072	PREDICTED: similar to 60S ribosomal protein L27a (LOC546361) [XM_621072]	XM_621072	8.96578	10.0463
38365	XM_884648	PREDICTED: tripartite motif-containing 55, transcript variant 2 (Trim55) [XM_884648]	XM_884648	8.96578	9.69331
38378	XM_885736	PREDICTED: fat tumor suppressor homolog (Drosophila), transcript variant 1 (Fath) [XM_885736]	XM_885736	10.5137	10.8509
38423	XM_891513	PREDICTED: similar to ribosomal protein L31 (LOC626903) [XM_891513]	XM_891513	12.1825	12.5842
38426	XM_891632	PREDICTED: similar to 60S ribosomal protein L23a (LOC627004) [XM_891632]	XM_891632	8.96578	9.58609
38539	XM_898043	PREDICTED: breakpoint cluster region homolog, transcript variant 2 (Bcr) [XM_898043]	XM_898043	9.58628	10.8758
38681	XM_907275	PREDICTED: similar to basic transcription factor 3 (LOC632964) [XM_907275]	XM_907275	8.96578	9.41426
38750	XM_918536	PREDICTED: similar to heat shock protein 8 (LOC641192) [XM_918536]	XM_918536	10.601	11.1391
38772	XM_972834	PREDICTED: similar to 40S ribosomal protein S7 (S8) (LOC664813) [XM_972834]	XM_972834	10.0253	10.4241
38783	XM_973351	PREDICTED: similar to ribosomal protein S15a (LOC664903) [XM_973351]	XM_973351	10.7622	11.4504
38790	XM_973730	PREDICTED: ribosomal protein L21, transcript variant 3 (Rpl21) [XM_973730]	XM_973730	10.0623	11.6732
38814	XM_975146	PREDICTED: RIKEN cDNA B230369F24 gene (B230369F24Rik) [XM_975146]	XM_975146	12.4623	12.8073
38902	XM_980789	PREDICTED: similar to heterogeneous nuclear ribonucleoprotein H3 isoform a, transcript variant 4 (LOC669773) [XM_980789]	XM_980789	11.0492	11.3633
38919	XM_981786	PREDICTED: GTL2, imprinted maternally expressed untranslated mRNA (Gtl2) [XM_981786]	XM_981786	11.9397	12.4932
38958	XM_984911	PREDICTED: similar to neuregulin 1 isoform GGF2 (LOC666606) [XM_984911]	XM_984911	13.3291	14.8072
39108	XR_002409	PREDICTED: similar to 60S ribosomal protein L23a (LOC619975) [XR_002409]	XR_002409	10.7844	11.1893
39139	XR_003643	PREDICTED: hypothetical protein LOC671973 (LOC671973) [XR_003643]	XR_003643	9.94705	10.276
39148	XR_004016	PREDICTED: similar to 40S ribosomal protein S2 (LOC219180) [XR_004016]	XR_004016	9.21989	10.3374
39182	Z49206	heat shock factor 1-alpha. [Z49206]	Z49206	11.6869	12.7469

## Sheet: array of Dicer-null pituitary
mRNAs whose expression levels decreased in Dicer-deleted pituitaries compared to control at E12.5.
Unique id	Description	GB acc	wt(54g): Log(Intensity)	ko (53g): Log(Intensity)	fold change: log (intensity)
NM_007693	chromogranin A (Chga) [NM_007693]	NM_007693	11.18	9.65446	1.15802
NM_009889	glycoprotein hormones, alpha subunit (Cga) [NM_009889]	NM_009889	11.1469	9.92704	1.12288
NM_010910	neurofilament, light polypeptide (Nefl) [NM_010910]	NM_010910	9.76255	8.96578	1.08887
NM_025478	isochorismatase domain containing 1 (Isoc1) [NM_025478]	NM_025478	9.66463	8.99322	1.07466
NM_011599	transducin-like enhancer of split 1, homolog of Drosophila E(spl) (Tle1) [NM_011599]	NM_011599	9.67948	9.11972	1.06138
NM_019641	stathmin 1 (Stmn1) [NM_019641]	NM_019641	10.1657	9.57818	1.06134
NM_019929	SMT3 suppressor of mif two 3 homolog 3 (yeast) (Sumo3) [NM_019929]	NM_019929	9.72843	9.16817	1.06111
NM_018858	phosphatidylethanolamine binding protein 1 (Pebp1) [NM_018858]	NM_018858	9.6299	9.07842	1.06075
NM_026432	transmembrane protein 66 (Tmem66) [NM_026432]	NM_026432	10.4797	9.88157	1.06053
NM_146120	gelsolin (Gsn) [NM_146120]	NM_146120	10.9141	10.3594	1.05354
NM_024212	ribosomal protein L4 (Rpl4) [NM_024212]	NM_024212	10.8914	10.3412	1.05321
NM_013847	glycine C-acetyltransferase (2-amino-3-ketobutyrate-coenzyme A ligase) (Gcat) [NM_013847]	NM_013847	9.54361	9.06501	1.0528
NM_007705	cold inducible RNA binding protein (Cirbp) [NM_007705]	NM_007705	10.0097	9.52923	1.05042
NM_025396	6-phosphogluconolactonase (Pgls) [NM_025396]	NM_025396	9.47634	9.02348	1.05019
NM_029083	DNA-damage-inducible transcript 4 (Ddit4) [NM_029083]	NM_029083	10.9959	10.4797	1.04926
NM_001033217	prickle like 1 (Drosophila) (Prickle1) [NM_001033217]	NM_001033217	10.2466	9.77215	1.04855
NM_010477	heat shock protein 1 (chaperonin) (Hspd1) [NM_010477]	NM_010477	9.66853	9.24627	1.04567
NM_019990	START domain containing 10 (Stard10) [NM_019990]	NM_019990	9.50661	9.1025	1.0444
NM_146089	coiled-coil domain containing 5 (Ccdc5) [NM_146089]	NM_146089	9.91049	9.50044	1.04316
BC034004	polymerase (DNA directed), epsilon 3 (p17 subunit) (cDNA clone IMAGE:5117478) [BC034004]	BC034004	10.3665	9.94266	1.04263
NM_009022	aldehyde dehydrogenase family 1, subfamily A2 (Aldh1a2) [NM_009022]	NM_009022	9.34696	8.96578	1.04251
BC029863	expressed sequence AI462493 (cDNA clone MGC:36861 IMAGE:4460168), complete cds. [BC029863]	BC029863	10.6982	10.267	1.04199
NM_011670	ubiquitin carboxy-terminal hydrolase L1 (Uchl1) [NM_011670]	NM_011670	10.5701	10.1456	1.04184
NM_010106	eukaryotic translation elongation factor 1 alpha 1 (Eef1a1) [NM_010106]	NM_010106	12.431	11.9319	1.04183
NM_027101	polymerase (RNA) II (DNA directed) polypeptide D (Polr2d), transcript variant 2 [NM_027101]	NM_027101	9.99817	9.59991	1.04149
AK003078	adult male spleen cDNA, RIKEN full-length enriched library, clone:0910001J09 product:ubiquitin carrier protein E2 homolog [Homo sapiens], full insert sequence. [AK003078]	AK003078	10.8579	10.4304	1.04099
NM_178200	histone 1, H2bm (Hist1h2bm) [NM_178200]	NM_178200	9.50164	9.13494	1.04014
NM_007476	ADP-ribosylation factor 1 (Arf1) [NM_007476]	NM_007476	9.72894	9.35711	1.03974
BC015304	S-adenosylhomocysteine hydrolase (cDNA clone MGC:19228 IMAGE:4241917), complete cds. [BC015304]	BC015304	9.77577	9.40663	1.03924
S49980	stimulatory G protein alpha subunit {clone WC-16} [mice, whole cochlea Partial, 356 nt]. [S49980]	S49980	11.5519	11.1194	1.0389
NM_025372	timeless interacting protein (Tipin) [NM_025372]	NM_025372	9.7705	9.40727	1.03861
NM_008618	malate dehydrogenase 1, NAD (soluble) (Mdh1) [NM_008618]	NM_008618	9.64584	9.29324	1.03794
NM_008889	protein phosphatase 1, regulatory (inhibitor) subunit 14B (Ppp1r14b) [NM_008889]	NM_008889	10.41	10.036	1.03726
XM_484715	PREDICTED: SFT2 domain containing 3 (Sft2d3) [XM_484715]	XM_484715	9.39746	9.06178	1.03704
U89419	strain BALB/c 60S acidic ribosomal protein P0 mRNA, partial cds. [U89419]	U89419	11.2777	10.879	1.03665
NM_010448	heterogeneous nuclear ribonucleoprotein A/B (Hnrpab) [NM_010448]	NM_010448	12.1623	11.7342	1.03648
NM_010655	karyopherin (importin) alpha 2 (Kpna2) [NM_010655]	NM_010655	9.50462	9.17318	1.03613
NM_011034	peroxiredoxin 1 (Prdx1) [NM_011034]	NM_011034	10.5813	10.2137	1.03599
NM_009061	regulator of G-protein signaling 2 (Rgs2) [NM_009061]	NM_009061	11.1845	10.7992	1.03568
NM_017380	septin 9 (Sept9) [NM_017380]	NM_017380	10.1198	9.7738	1.03541
NM_007479	ADP-ribosylation factor 4 (Arf4) [NM_007479]	NM_007479	10.2805	9.93029	1.03527
NM_025797	cytochrome b-5 (Cyb5) [NM_025797]	NM_025797	10.234	9.88631	1.03517
BC054110	similar to high mobility group protein (cDNA clone IMAGE:30017181), complete cds. [BC054110]	BC054110	10.6689	10.3073	1.03508
NM_175329	Nur77 downstream gene 2 (Ndg2) [NM_175329]	NM_175329	9.56148	9.2384	1.03497
NM_018858	phosphatidylethanolamine binding protein 1 (Pebp1) [NM_018858]	NM_018858	10.9879	10.6191	1.03473
NM_011739	tyrosine 3-monooxygenase/tryptophan 5-monooxygenase activation protein, theta polypeptide (Ywhaq) [NM_011739]	NM_011739	10.9692	10.606	1.03424
BC049852	symplekin (cDNA clone MGC:54793 IMAGE:4163760), complete cds. [BC049852]	BC049852	9.46536	9.15659	1.03372
NM_026556	dynein light chain LC8-type 2 (Dynll2) [NM_026556]	NM_026556	9.39532	9.08958	1.03364
NM_012032	serine incorporator 3 (Serinc3) [NM_012032]	NM_012032	9.78529	9.4674	1.03358
NM_001024919	RIKEN cDNA 2310022M17 gene (2310022M17Rik) [NM_001024919]	NM_001024919	10.4687	10.1295	1.03349
NM_026524	Mid1 interacting protein 1 (gastrulation specific G12-like (zebrafish)) (Mid1ip1) [NM_026524]	NM_026524	9.39253	9.08905	1.03339
NM_007506	ATP synthase, H+ transporting, mitochondrial F0 complex, subunit c (subunit 9), isoform 1 (Atp5g1) [NM_007506]	NM_007506	10.1501	9.82559	1.03303
NM_025567	cytochrome c-1 (Cyc1) [NM_025567]	NM_025567	10.6336	10.2976	1.03263
NM_026623	nudix (nucleoside diphosphate linked moiety X)-type motif 21 (Nudt21) [NM_026623]	NM_026623	9.3271	9.0359	1.03223
NM_010346	growth factor receptor bound protein 7 (Grb7) [NM_010346]	NM_010346	9.32125	9.03067	1.03218
NM_010309	GNAS (guanine nucleotide binding protein, alpha stimulating) complex locus (Gnas), transcript variant 1 [NM_010309]	NM_010309	10.2765	9.9571	1.03207
NM_016878	aspartyl aminopeptidase (Dnpep) [NM_016878]	NM_016878	10.9931	10.6527	1.03196
NM_011896	sprouty homolog 1 (Drosophila) (Spry1) [NM_011896]	NM_011896	10.1624	9.84862	1.03186
NM_009082	ribosomal protein L29 (Rpl29) [NM_009082]	NM_009082	10.4983	10.1748	1.03179
NM_026438	pyrophosphatase (inorganic) 1 (Ppa1) [NM_026438]	NM_026438	9.65768	9.36063	1.03173
NM_023215	RIKEN cDNA 2500003M10 gene (2500003M10Rik) [NM_023215]	NM_023215	10.4885	10.1664	1.03169
XM_205095	PREDICTED: similar to 60S acidic ribosomal protein P1, transcript variant 1 (LOC279067) [XM_205095]	XM_205095	12.547	12.1629	1.03157
NM_010164	eyes absent 1 homolog (Drosophila) (Eya1) [NM_010164]	NM_010164	9.36938	9.08534	1.03126
NM_025509	RIKEN cDNA 2310008M10 gene (2310008M10Rik) [NM_025509]	NM_025509	10.3438	10.0312	1.03117
NM_026309	LSM3 homolog, U6 small nuclear RNA associated (S. cerevisiae) (Lsm3) [NM_026309]	NM_026309	9.25904	8.98185	1.03086
NM_172396	RIKEN cDNA 9130011J15 gene (9130011J15Rik) [NM_172396]	NM_172396	9.50263	9.21844	1.03083
NM_024225	sorting nexin 5 (Snx5) [NM_024225]	NM_024225	9.98726	9.68878	1.03081
NM_010925	novel nuclear protein 1 (Nnp1) [NM_010925]	NM_010925	9.79409	9.50522	1.03039
NM_019771	destrin (Dstn) [NM_019771]	NM_019771	9.61673	9.33427	1.03026
NM_025680	catenin, beta like 1 (Ctnnbl1) [NM_025680]	NM_025680	9.55344	9.27426	1.0301
NM_028392	protein phosphatase 2 (formerly 2A), regulatory subunit B (PR 52), beta isoform (Ppp2r2b), transcript variant 2 [NM_028392]	NM_028392	9.23434	8.96578	1.02995
NM_007633	cyclin E1 (Ccne1) [NM_007633]	NM_007633	10.4272	10.1252	1.02983
NM_178204	histone1, H3d (Hist1h3d) [NM_178204]	NM_178204	12.2809	11.9262	1.02974
AK129036	mKIAA0018 protein [AK129036]	AK129036	9.83336	9.55401	1.02924
X59728	gas5 growth arrest specific protein. [X59728]	X59728	10.781	10.4778	1.02894
NM_025283	preimplantation protein 3 (Prei3) [NM_025283]	NM_025283	9.75372	9.47998	1.02888
NM_016807	syndecan binding protein (Sdcbp) [NM_016807]	NM_016807	10.5521	10.2588	1.02859
NM_026473	tubulin, beta 6 (Tubb6) [NM_026473]	NM_026473	9.54032	9.27519	1.02858
NM_172429	survival motor neuron domain containing 1 (Smndc1) [NM_172429]	NM_172429	9.75355	9.48502	1.02831
NM_013755	glycogenin (Gyg) [NM_013755]	NM_013755	10.1071	9.83257	1.02792
NM_019830	protein arginine N-methyltransferase 1 (Prmt1) [NM_019830]	NM_019830	11.5216	11.21	1.0278
NM_025338	aurora kinase A interacting protein 1 (Aurkaip1) [NM_025338]	NM_025338	10.9738	10.6798	1.02752
NM_133728	asparagine synthetase domain containing 1 (Asnsd1) [NM_133728]	NM_133728	10.1694	9.89875	1.02734
NM_009082	ribosomal protein L29 (Rpl29) [NM_009082]	NM_009082	11.42	11.1168	1.02727
NM_139149	fusion, derived from t(12;16) malignant liposarcoma (human) (Fus) [NM_139149]	NM_139149	11.2192	10.9338	1.0261
NM_009079	ribosomal protein L22 (Rpl22) [NM_009079]	NM_009079	10.8065	10.5337	1.0259
NM_009750	nerve growth factor receptor (TNFRSF16) associated protein 1 (Ngfrap1) [NM_009750]	NM_009750	11.1085	10.8281	1.02589
AK129277	mKIAA1071 protein [AK129277]	AK129277	10.7331	10.4628	1.02583
NM_007438	aldolase 1, A isoform (Aldoa) [NM_007438]	NM_007438	12.7737	12.4529	1.02577
NM_029365	mediator of RNA polymerase II transcription, subunit 25 homolog (yeast) (Med25) [NM_029365]	NM_029365	10.7081	10.44	1.02568
NM_010923	neuronatin (Nnat), transcript variant 1 [NM_010923]	NM_010923	13.6316	13.295	1.02531
NM_011696	voltage-dependent anion channel 3 (Vdac3) [NM_011696]	NM_011696	11.4444	11.1685	1.0247
NM_025598	RIKEN cDNA 2700038C09 gene (2700038C09Rik) [NM_025598]	NM_025598	11.1357	10.8704	1.02441
NM_026444	citrate synthase (Cs) [NM_026444]	NM_026444	12.0482	11.7719	1.02347
NM_013614	ornithine decarboxylase, structural 1 (Odc1) [NM_013614]	NM_013614	12.7374	12.4483	1.02322
NM_009081	ribosomal protein L28 (Rpl28) [NM_009081]	NM_009081	13.1516	12.8627	1.02246
NM_007438	aldolase 1, A isoform (Aldoa) [NM_007438]	NM_007438	12.4948	12.2261	1.02198
NM_019641	stathmin 1 (Stmn1) [NM_019641]	NM_019641	13.0536	12.7883	1.02075
NM_024266	ribosomal protein S25 (Rps25) [NM_024266]	NM_024266	13.3553	13.0903	1.02024
mRNAs whose expression levels increased in Dicer-deleted pituitaries compared to control at E12.5.
Unique id	Description	GB acc	wt(54g): Log(Intensity)	ko (53g): Log(Intensity)	fold change: log (intensity)
NM_011141	POU domain, class 3, transcription factor 1 (Pou3f1) [NM_011141]	NM_011141	9.05826	10.3709	1.14491
NM_013932	DEAD (Asp-Glu-Ala-Asp) box polypeptide 25 (Ddx25) [NM_013932]	NM_013932	9.14746	10.4267	1.13984
NM_001002927	preproenkephalin 1 (Penk1) [NM_001002927]	NM_001002927	9.94002	11.2956	1.13638
AK017596	8 days embryo whole body cDNA, RIKEN full-length enriched library, clone:5730421K10 product:unclassifiable, full insert sequence. [AK017596]	AK017596	10.2475	11.5455	1.12667
NM_011062	3-phosphoinositide dependent protein kinase-1 (Pdpk1) [NM_011062]	NM_011062	8.96578	10.0551	1.1215
NM_198960	transcription factor AP-2, epsilon (Tcfap2e) [NM_198960]	NM_198960	11.1918	12.4029	1.10821
XM_898043	PREDICTED: breakpoint cluster region homolog, transcript variant 2 (Bcr) [XM_898043]	XM_898043	9.50522	10.5136	1.10609
AK048095	16 days embryo head cDNA, RIKEN full-length enriched library, clone:C130034D14 product:unclassifiable, full insert sequence. [AK048095]	AK048095	10.5277	11.6407	1.10573
XM_884648	PREDICTED: tripartite motif-containing 55, transcript variant 2 (Trim55) [XM_884648]	XM_884648	8.96578	9.90192	1.10441
AK018447	16 days embryo lung cDNA, RIKEN full-length enriched library, clone:8430428J23 product:hypothetical protein, full insert sequence [AK018447]	AK018447	9.11192	10.02	1.09966
XM_621072	PREDICTED: similar to 60S ribosomal protein L27a (LOC546361) [XM_621072]	XM_621072	8.96578	9.78349	1.0912
BC004722	metastasis associated lung adenocarcinoma transcript 1 (non-coding RNA) (cDNA clone IMAGE:3582796) [BC004722]	BC004722	9.80478	10.6721	1.08846
AK017440	10 days neonate head cDNA, RIKEN full-length enriched library, clone:5530401N18 product:unclassifiable, full insert sequence. [AK017440]	AK017440	8.96578	9.70736	1.08271
NM_010613	KH-type splicing regulatory protein (Khsrp) [NM_010613]	NM_010613	10.4252	11.264	1.08045
AK010610	ES cells cDNA, RIKEN full-length enriched library, clone:2410030A14 product:40S RIBOSOMAL PROTEIN S21 homolog [Rattus norvegicus], full insert sequence. [AK010610]	AK010610	11.5868	12.5124	1.07988
NM_013680	synapsin I (Syn1) [NM_013680]	NM_013680	11.7676	12.6973	1.079
XR_004016	PREDICTED: similar to 40S ribosomal protein S2 (LOC219180) [XR_004016]	XR_004016	9.0728	9.77479	1.07737
NM_007989	forkhead box H1 (Foxh1) [NM_007989]	NM_007989	8.98641	9.68071	1.07726
AK038173	16 days neonate thymus cDNA, RIKEN full-length enriched library, clone:A130084C19 product:Prothymosin alpha homolog, full insert sequence. [AK038173]	AK038173	9.77199	10.5183	1.07637
NM_009642	angiotensin II, type I receptor-associated protein (Agtrap) [NM_009642]	NM_009642	9.47695	10.1959	1.07586
NM_029408	IQ motif containing D (Iqcd) [NM_029408]	NM_029408	9.51511	10.2352	1.07568
NM_031166	inhibitor of DNA binding 4 (Id4) [NM_031166]	NM_031166	9.57875	10.2986	1.07515
NM_147085	olfactory receptor 571 (Olfr571) [NM_147085]	NM_147085	9.15102	9.82782	1.07396
NM_011865	poly(rC) binding protein 1 (Pcbp1) [NM_011865]	NM_011865	9.44066	10.1311	1.07313
AK021412	0 day neonate eyeball cDNA, RIKEN full-length enriched library, clone:E130304I02 product:hypothetical protein, full insert sequence [AK021412]	AK021412	11.0624	11.8692	1.07294
Z49206	heat shock factor 1-alpha. [Z49206]	Z49206	11.7802	12.6329	1.07238
NM_007850	defensin related cryptdin 3 (Defcr3) [NM_007850]	NM_007850	10.1706	10.8865	1.07039
NM_016812	Btg3 associated nuclear protein (Banp) [NM_016812]	NM_016812	8.96578	9.59302	1.06996
AK082944	12 days embryo spinal cord cDNA, RIKEN full-length enriched library, clone:C530016P18 product:melanoma antigen, family L, 2, full insert sequence. [AK082944]	AK082944	9.1819	9.81906	1.06939
AK038226	16 days neonate thymus cDNA, RIKEN full-length enriched library, clone:A130088D05 product:fusion, derived from t(12;16) malignant liposarcoma (human), full insert sequence [AK038226]	AK038226	8.96578	9.57781	1.06826
AK006745	adult male testis cDNA, RIKEN full-length enriched library, clone:1700049J03 product:hypothetical protein, full insert sequence [AK006745]	AK006745	9.72298	10.3839	1.06798
NM_031160	ADP-ribosylation factor-like 4D (Arl4d) [NM_031160]	NM_031160	9.05257	9.66409	1.06755
NM_023598	AT rich interactive domain 5B (Mrf1 like) (Arid5b) [NM_023598]	NM_023598	9.09381	9.69992	1.06665
XM_973730	PREDICTED: ribosomal protein L21, transcript variant 3 (Rpl21) [XM_973730]	XM_973730	9.87575	10.5339	1.06664
NM_145356	zinc finger and BTB domain containing 7C (Zbtb7c) [NM_145356]	NM_145356	9.44936	10.0721	1.06591
S74567	c-maf=c-Maf protein {proto-oncogene} [mice, BALB/c, cerebellum, 2736 nt]. [S74567]	S74567	9.86666	10.5141	1.06562
NM_001033270	solute carrier family 4, sodium bicarbonate cotransporter, member 7 (Slc4a7) [NM_001033270]	NM_001033270	10.0772	10.7363	1.0654
AK007181	adult male testis cDNA, RIKEN full-length enriched library, clone:1700112L04 product:TPA regulated locus, full insert sequence. [AK007181]	AK007181	9.68335	10.3131	1.06504
NM_007739	procollagen, type VIII, alpha 1 (Col8a1) [NM_007739]	NM_007739	8.96578	9.54805	1.06494
NM_013892	proprotein convertase subtilisin/kexin type 1 inhibitor (Pcsk1n) [NM_013892]	NM_013892	9.41553	10.0222	1.06444
NM_144958	eukaryotic translation initiation factor 4A1 (Eif4a1) [NM_144958]	NM_144958	9.60474	10.1983	1.0618
XM_973351	PREDICTED: similar to ribosomal protein S15a (LOC664903) [XM_973351]	XM_973351	10.5338	11.1784	1.06119
XM_136682	PREDICTED: v-erb-a erythroblastic leukemia viral oncogene homolog 4 (avian), transcript variant 2 (Erbb4) [XM_136682]	XM_136682	8.96578	9.50898	1.06059
NM_008219	hemoglobin Z, beta-like embryonic chain (Hbb-bh1) [NM_008219]	NM_008219	11.4799	12.1713	1.06023
NM_175472	zinc finger, CCHC domain containing 11 (Zcchc11) [NM_175472]	NM_175472	9.44605	10.01	1.0597
NM_175680	RIKEN cDNA 9530080O11 gene (9530080O11Rik) [NM_175680]	NM_175680	11.988	12.6996	1.05935
AK036172	16 days neonate cerebellum cDNA, RIKEN full-length enriched library, clone:9630043L16 product:unclassifiable, full insert sequence [AK036172]	AK036172	9.66587	10.2388	1.05927
NM_177185	RIKEN cDNA D130059P03 gene (D130059P03Rik) [NM_177185]	NM_177185	9.73386	10.3104	1.05923
NM_028194	furry homolog-like (Drosophila) (Fryl) [NM_028194]	NM_028194	8.96578	9.48099	1.05746
NM_028188	RUN and SH3 domain containing 1 (Rusc1) [NM_028188]	NM_028188	11.7637	12.4331	1.05691
NM_025830	WW domain containing E3 ubiquitin protein ligase 2 (Wwp2) [NM_025830]	NM_025830	10.404	10.9904	1.05637
BC092099	cDNA clone MGC:102348 IMAGE:5136977, complete cds. [BC092099]	BC092099	8.96578	9.4582	1.05492
XM_918536	PREDICTED: similar to heat shock protein 8 (LOC641192) [XM_918536]	XM_918536	10.8499	11.4453	1.05488
XM_984911	PREDICTED: similar to neuregulin 1 isoform GGF2 (LOC666606) [XM_984911]	XM_984911	13.0988	13.8173	1.05485
XM_981786	PREDICTED: GTL2, imprinted maternally expressed untranslated mRNA (Gtl2) [XM_981786]	XM_981786	12.4806	13.1631	1.05468
NM_144513	GTL2, imprinted maternally expressed untranslated mRNA (Gtl2) [NM_144513]	NM_144513	10.9183	11.5151	1.05466
BU511373	AGENCOURT_10129125 NIH_MGC_134 cDNA clone IMAGE:6506165 5 [BU511373]	BU511373	13.2371	13.9585	1.0545
BC049284	fibroblast growth factor (acidic) intracellular binding protein (cDNA clone MGC:58888 IMAGE:6395407), complete cds. [BC049284]	BC049284	10.5534	11.1207	1.05375
BC082586	synaptic nuclear envelope 2 (cDNA clone IMAGE:30631452), complete cds. [BC082586]	BC082586	9.61545	10.1284	1.05334
NM_176848	F-box only protein 2 (Fbxo2) [NM_176848]	NM_176848	12.4412	13.0994	1.0529
NM_175451	cytoskeleton-associated protein 4 (Ckap4) [NM_175451]	NM_175451	11.0993	11.6861	1.05286
NM_028195	pleckstrin homology, Sec7 and coiled/coil domains 4 (Pscd4) [NM_028195]	NM_028195	9.37439	9.86944	1.05281
NM_007741	procollagen, type IX, alpha 2 (Col9a2) [NM_007741]	NM_007741	10.4408	10.9811	1.05175
NM_027984	epsin 3 (Epn3) [NM_027984]	NM_027984	9.58383	10.0793	1.0517
BC047271	TAO kinase 1 (cDNA clone IMAGE:6440365). [BC047271]	BC047271	10.1682	10.6857	1.0509
L04961	nuclear-localized inactive X-specific transcript (Xist) mRNA [L04961]	L04961	9.51806	9.99986	1.05062
NM_011526	transgelin (Tagln) [NM_011526]	NM_011526	9.1955	9.66089	1.05061
NM_009872	cyclin-dependent kinase 5, regulatory subunit 2 (p39) (Cdk5r2) [NM_009872]	NM_009872	8.96578	9.41278	1.04986
NM_030017	retinol dehydrogenase 12 (Rdh12) [NM_030017]	NM_030017	9.07012	9.5218	1.0498
AY138582	mixed-lineage leukemia 3 protein (Mll3) mRNA, partial cds. [AY138582]	AY138582	9.02569	9.46659	1.04885
NM_013559	heat shock protein 110 (Hsp110) [NM_013559]	NM_013559	10.7424	11.2665	1.04879
U63712	testis-specific HMG-box protein m-tsHMG precursor mRNA, partial cds, and mitochondrial transcription factor m-mtTFA precursor mRNA, nuclear mRNA encoding mitochondrial protein, partial cds. [U63712]	U63712	12.0109	12.5904	1.04824
BC052759	insulin-like growth factor 2, binding protein 1 (cDNA clone IMAGE:6507783) [BC052759]	BC052759	9.83336	10.3077	1.04823
NM_016697	glypican 3 (Gpc3) [NM_016697]	NM_016697	11.1043	11.6392	1.04817
NM_172276	splicing factor, arginine/serine-rich 8 (Sfrs8), transcript variant 1 [NM_172276]	NM_172276	10.1407	10.6068	1.04596
NM_001013830	similar to 60S ribosomal protein L7a (Surfeit locus protein 3) (PLA-X polypeptide) (LOC436332) [NM_001013830]	NM_001013830	11.2341	11.7437	1.04536
BC052723	cDNA clone IMAGE:6811344, **** WARNING: chimeric clone ****. [BC052723]	BC052723	9.69453	10.132	1.04512
NM_020263	calcium channel, voltage-dependent, alpha 2/delta subunit 2 (Cacna2d2) [NM_020263]	NM_020263	9.19155	9.60047	1.04449
NM_182650	heterogeneous nuclear ribonucleoprotein A2/B1 (Hnrpa2b1), transcript variant 2 [NM_182650]	NM_182650	10.1372	10.584	1.04407
NM_021881	quaking (Qk) [NM_021881]	NM_021881	9.12799	9.51964	1.04291
NM_018884	PDZ domain containing RING finger 3 (Pdzrn3) [NM_018884]	NM_018884	9.50422	9.90884	1.04257
AK032172	adult male olfactory brain cDNA, RIKEN full-length enriched library, clone:6430407F06 product:poly(A) binding protein, nuclear 1, full insert sequence. [AK032172]	AK032172	10.0418	10.4685	1.04249
BE368005	BE368005 601221886F1 NCI_CGAP_Lu29 cDNA clone IMAGE:3590924 5 [BE368005]	BE368005	12.2885	12.8105	1.04248
NM_130876	keratin associated protein 16-9 (Krtap16-9) [NM_130876]	NM_130876	9.41066	9.79961	1.04133
AK020957	adult male corpora quadrigemina cDNA, RIKEN full-length enriched library, clone:B230104P22 product:unclassifiable, full insert sequence. [AK020957]	AK020957	9.15279	9.52904	1.04111
NM_172676	sterile alpha motif domain containing 10 (Samd10) [NM_172676]	NM_172676	9.42375	9.81089	1.04108
XM_486002	PREDICTED: trinucleotide repeat containing 6a, transcript variant 1 (Tnrc6a) [XM_486002]	XM_486002	9.39318	9.7766	1.04082
BC023805	mRNA similar to hypothetical protein FLJ38281 (cDNA clone MGC:38507 IMAGE:5352880), complete cds. [BC023805]	BC023805	9.63681	10.0279	1.04058
NM_023716	tubulin, beta 2b (Tubb2b) [NM_023716]	NM_023716	9.9542	10.3572	1.04049
NM_008219	hemoglobin Z, beta-like embryonic chain (Hbb-bh1) [NM_008219]	NM_008219	12.0123	12.4957	1.04024
NM_007393	actin, beta, cytoplasmic (Actb) [NM_007393]	NM_007393	9.57384	9.95899	1.04023
AK014492	14 days embryo liver cDNA, RIKEN full-length enriched library, clone:4432412L08 product:CUG triplet repeat, RNA binding protein 1, full insert sequence. [AK014492]	AK014492	9.43296	9.8117	1.04015
AF001906	retinal homeobox protein (Rx) mRNA, complete cds. [AF001906]	AF001906	9.98698	10.3853	1.03989
NM_008895	pro-opiomelanocortin-alpha (Pomc1) [NM_008895]	NM_008895	8.96578	9.3217	1.0397
NM_008452	Kruppel-like factor 2 (lung) (Klf2) [NM_008452]	NM_008452	13.7565	14.3023	1.03967
NM_145382	cDNA sequence BC021381 (BC021381) [NM_145382]	NM_145382	9.07146	9.43087	1.03962
NM_025587	ribosomal protein S21 (Rps21) [NM_025587]	NM_025587	12.8212	13.328	1.03952
NM_145979	chromodomain helicase DNA binding protein 4 (Chd4) [NM_145979]	NM_145979	10.6239	11.0408	1.03924
NM_052973	striatin, calmodulin binding protein 3 (Strn3) [NM_052973]	NM_052973	10.0496	10.4425	1.0391
BC027278	mRNA similar to heat shock protein, 30 kDa (cDNA clone IMAGE:3483818) [BC027278]	BC027278	9.93074	10.3131	1.0385
NM_009422	Tnf receptor-associated factor 2 (Traf2) [NM_009422]	NM_009422	9.17193	9.52337	1.03832
NM_018748	golgi autoantigen, golgin subfamily a, 4 (Golga4) [NM_018748]	NM_018748	10.762	11.1731	1.0382
NM_010097	SPARC-like 1 (mast9, hevin) (Sparcl1) [NM_010097]	NM_010097	10.0618	10.4453	1.03812
NM_026988	RIKEN cDNA 2610009E16 gene (2610009E16Rik) [NM_026988]	NM_026988	12.7446	13.2303	1.03811
XM_001002633	PREDICTED: WD repeat domain 81 (Wdr81) [XM_001002633]	XM_001002633	9.8645	10.2388	1.03794
NM_013834	secreted frizzled-related sequence protein 1 (Sfrp1) [NM_013834]	NM_013834	8.96578	9.30469	1.0378
NM_133362	erythroid differentiation regulator 1 (Erdr1) [NM_133362]	NM_133362	14.098	14.6243	1.03733
NM_198102	RIKEN cDNA G430041M01 gene (G430041M01Rik) [NM_198102]	NM_198102	11.617	12.0505	1.03731
AK147270	cDNA, RIKEN full-length enriched library, clone:M5C1004K09 product:RIKEN cDNA 1700020I14 gene, full insert sequence [AK147270]	AK147270	9.87344	10.2388	1.037
XM_891632	PREDICTED: similar to 60S ribosomal protein L23a (LOC627004) [XM_891632]	XM_891632	8.96578	9.29715	1.03696
XM_972834	PREDICTED: similar to 40S ribosomal protein S7 (S8) (LOC664813) [XM_972834]	XM_972834	9.66906	10.0242	1.03673
BC021944	RIKEN cDNA 2310040A07 gene (cDNA clone IMAGE:5097248), complete cds. [BC021944]	BC021944	9.00028	9.33002	1.03664
NM_028264	transmembrane protein 55A (Tmem55a) [NM_028264]	NM_028264	10.4234	10.804	1.03651
NM_025409	immediate early response 3 interacting protein 1 (Ier3ip1) [NM_025409]	NM_025409	10.3705	10.7473	1.03633
NM_013655	chemokine (C-X-C motif) ligand 12 (Cxcl12), transcript variant 2 [NM_013655]	NM_013655	9.71373	10.0631	1.03597
BC016624	Mus musculus, Similar to actin, beta, clone IMAGE:4501052 [BC016624]	BC016624	11.7219	12.1389	1.03558
AK087668	2 days pregnant adult female ovary cDNA, RIKEN full-length enriched library, clone:E330001K01 product:unclassifiable, full insert sequence [AK087668]	AK087668	9.15962	9.48482	1.0355
NM_008640	lysosomal-associated protein transmembrane 4A (Laptm4a) [NM_008640]	NM_008640	12.117	12.5444	1.03527
NM_007729	procollagen, type XI, alpha 1 (Col11a1) [NM_007729]	NM_007729	9.4672	9.80042	1.0352
BC065150	pleiomorphic adenoma gene-like 1 (cDNA clone IMAGE:6856210). [BC065150]	BC065150	13.1019	13.5609	1.03504
AJ539223	erythroid differentiation regulator (edr gene). [AJ539223]	AJ539223	10.471	10.8361	1.03487
NM_010515	insulin-like growth factor 2 receptor (Igf2r) [NM_010515]	NM_010515	9.55209	9.8802	1.03435
NM_020581	angiopoietin-like 4 (Angptl4) [NM_020581]	NM_020581	9.79149	10.1255	1.03412
NM_028810	Rho family GTPase 3 (Rnd3) [NM_028810]	NM_028810	9.35711	9.67366	1.03383
NM_133206	zinc and ring finger 1 (Znrf1) [NM_133206]	NM_133206	8.96578	9.26468	1.03334
AK033366	16 days embryo lung cDNA, RIKEN full-length enriched library, clone:8430406M14 product:unclassifiable, full insert sequence. [AK033366]	AK033366	8.97183	9.26983	1.03322
XM_203796	PREDICTED: laminin, alpha 5, transcript variant 1 (Lama5) [XM_203796]	XM_203796	9.27053	9.57818	1.03319
BE573237	BE573237 601333133F2 NCI_CGAP_Mam6 cDNA clone IMAGE:3710481 5 [BE573237]	BE573237	10.1149	10.4475	1.03288
NM_019548	trophinin (Tro), transcript variant 3 [NM_019548]	NM_019548	9.77495	10.0949	1.03273
NM_181595	protein phosphatase 1, regulatory (inhibitor) subunit 9A (Ppp1r9a) [NM_181595]	NM_181595	9.14593	9.44419	1.03261
NM_027055	sperm acrosome associated 4 (Spaca4) [NM_027055]	NM_027055	8.96578	9.25809	1.0326
NM_054044	G protein-coupled receptor 124 (Gpr124) [NM_054044]	NM_054044	9.33159	9.63572	1.03259
XM_907275	PREDICTED: similar to basic transcription factor 3 (LOC632964) [XM_907275]	XM_907275	8.96578	9.25762	1.03255
NM_009408	topoisomerase (DNA) I (Top1) [NM_009408]	NM_009408	9.59842	9.91019	1.03248
NM_178389	galactose-4-epimerase, UDP (Gale) [NM_178389]	NM_178389	9.2503	9.55075	1.03248
BC066150	RIKEN cDNA 2600011C06 gene (cDNA clone IMAGE:30111354), complete cds. [BC066150]	BC066150	9.11712	9.41321	1.03248
XR_002409	PREDICTED: similar to 60S ribosomal protein L23a (LOC619975) [XR_002409]	XR_002409	10.588	10.9296	1.03226
NM_009866	cadherin 11 (Cdh11) [NM_009866]	NM_009866	9.19672	9.48784	1.03165
NM_029931	myeloid/lymphoid or mixed lineage-leukemia translocation to 3 homolog (Drosophila) (Mllt3), transcript variant 2 [NM_029931]	NM_029931	9.88218	10.1941	1.03157
NM_009825	serine (or cysteine) peptidase inhibitor, clade H, member 1 (Serpinh1) [NM_009825]	NM_009825	12.6299	13.0249	1.03127
NM_019689	AT rich interactive domain 3B (Bright like) (Arid3b) [NM_019689]	NM_019689	9.81218	10.1184	1.03121
NM_153053	splicing factor 3b, subunit 4 (Sf3b4) [NM_153053]	NM_153053	8.96578	9.24246	1.03086
NM_028769	synovial apoptosis inhibitor 1, synoviolin (Syvn1) [NM_028769]	NM_028769	11.0256	11.3651	1.03079
NM_198305	kelch-like 17 (Drosophila) (Klhl17) [NM_198305]	NM_198305	8.99746	9.27403	1.03074
BC006684	cDNA clone IMAGE:3582444, **** WARNING: chimeric clone ****. [BC006684]	BC006684	9.42459	9.71425	1.03073
NM_009321	tubulin cofactor a (Tbca) [NM_009321]	NM_009321	11.1109	11.4492	1.03045
NM_028596	RIKEN cDNA 2410025L10 gene (2410025L10Rik) [NM_028596]	NM_028596	9.34141	9.62278	1.03012
AK004158	18-day embryo whole body cDNA, RIKEN full-length enriched library, clone:1110038H03 product:unclassifiable, full insert sequence. [AK004158]	AK004158	9.37504	9.65642	1.03001
NM_007408	adipose differentiation related protein (Adfp) [NM_007408]	NM_007408	10.4037	10.7154	1.02996
BC005741	trinucleotide repeat containing 6a (cDNA clone IMAGE:3599820), complete cds. [BC005741]	BC005741	9.59339	9.88066	1.02994
NM_023130	hnRNP-associated with lethal yellow (Raly) [NM_023130]	NM_023130	10.2961	10.6036	1.02987
NM_207654	ephrin A5 (Efna5), transcript variant 1 [NM_207654]	NM_207654	10.0144	10.3132	1.02983
AB049460	ndrpneuronal differentiaion related protein, complete cds. [AB049460]	AB049460	10.3476	10.6555	1.02976
NM_028072	sulfatase 2 (Sulf2) [NM_028072]	NM_028072	10.0549	10.3538	1.02973
NM_010496	inhibitor of DNA binding 2 (Id2) [NM_010496]	NM_010496	9.97785	10.2744	1.02972
NM_028963	RIKEN cDNA 4933427D14 gene (4933427D14Rik) [NM_028963]	NM_028963	9.07227	9.34052	1.02957
NM_007444	S-adenosylmethionine decarboxylase 2 (Amd2) [NM_007444]	NM_007444	10.3063	10.6107	1.02954
XM_885736	PREDICTED: fat tumor suppressor homolog (Drosophila), transcript variant 1 (Fath) [XM_885736]	XM_885736	10.6497	10.9633	1.02945
NM_145943	cDNA sequence BC031781 (BC031781) [NM_145943]	NM_145943	9.20921	9.47836	1.02923
NM_172862	Fras1 related extracellular matrix protein 2 (Frem2) [NM_172862]	NM_172862	10.2789	10.5756	1.02887
NM_011697	vascular endothelial growth factor B (Vegfb) [NM_011697]	NM_011697	9.33159	9.59917	1.02867
NM_018868	nucleolar protein 5 (Nol5) [NM_018868]	NM_018868	10.2414	10.5344	1.02861
NM_001007580	gene model 784, (NCBI) (Gm784) [NM_001007580]	NM_001007580	9.9453	10.2248	1.02811
NM_027307	golgi phosphoprotein 2 (Golph2), transcript variant 1 [NM_027307]	NM_027307	10.5953	10.8915	1.02796
BC040217	myocyte enhancer factor 2D (cDNA clone IMAGE:5360114) [BC040217]	BC040217	10.1772	10.4615	1.02794
NM_021338	ribosomal protein L35a (Rpl35a) [NM_021338]	NM_021338	10.0533	10.3327	1.0278
NM_031163	procollagen, type II, alpha 1 (Col2a1) [NM_031163]	NM_031163	12.2827	12.6241	1.0278
NM_023320	pleckstrin homology domain containing, family O member 1 (Plekho1) [NM_023320]	NM_023320	10.919	11.2221	1.02776
NM_183020	ataxin 2-like (Atxn2l) [NM_183020]	NM_183020	10.4721	10.7625	1.02773
AF073993	heterogenous nuclear ribonucleoprotein A2/B1 (hnRNP A2/B1) mRNA, complete cds. [AF073993]	AF073993	11.8048	12.1319	1.02772
BC057625	zinc finger, UBR1 type 1 (cDNA clone IMAGE:6405542), partial cds [BC057625]	BC057625	10.1146	10.3925	1.02747
NM_025364	RIKEN cDNA 1110005A23 gene (1110005A23Rik) [NM_025364]	NM_025364	10.1101	10.3857	1.02726
NM_026989	splicing factor, arginine/serine-rich 11 (Sfrs11) [NM_026989]	NM_026989	10.8261	11.12	1.02715
NM_177740	RGM domain family, member A (Rgma) [NM_177740]	NM_177740	10.111	10.3836	1.02696
NM_029720	cysteine-rich with EGF-like domains 2 (Creld2) [NM_029720]	NM_029720	10.8074	11.0982	1.0269
NM_016680	splicing factor, arginine/serine-rich 16 (suppressor-of-white-apricot homolog, Drosophila) (Sfrs16), transcript variant L [NM_016680]	NM_016680	10.8231	11.1037	1.02592
BC030435	chromodomain helicase DNA binding protein 3 (cDNA clone IMAGE:5369285), complete cds. [BC030435]	BC030435	11.0529	11.3387	1.02585
NM_011653	tubulin, alpha 1 (Tuba1) [NM_011653]	NM_011653	13.8261	14.1773	1.0254
XM_980789	PREDICTED: similar to heterogeneous nuclear ribonucleoprotein H3 isoform a, transcript variant 4 (LOC669773) [XM_980789]	XM_980789	11.1146	11.3944	1.02517
NM_153410	G-protein signalling modulator 1 (AGS3-like, C. elegans) (Gpsm1) [NM_153410]	NM_153410	11.142	11.421	1.02504
AK052489	13 days embryo lung cDNA, RIKEN full-length enriched library, clone:D430036A13 product:ACTIN-ASSOCIATED PROTEIN PALLADIN (FRAGMENT) homolog [Mus musculus], full insert sequence. [AK052489]	AK052489	10.6133	10.8777	1.02491
NM_026211	transmembrane emp24 protein transport domain containing 9 (Tmed9) [NM_026211]	NM_026211	12.6367	12.9441	1.02433
NM_031163	procollagen, type II, alpha 1 (Col2a1) [NM_031163]	NM_031163	12.1821	12.4775	1.02425
NM_024188	3-oxoacid CoA transferase 1 (Oxct1) [NM_024188]	NM_024188	11.0925	11.3567	1.02382
NM_013721	ribosomal protein L7a (Rpl7a) [NM_013721]	NM_013721	13.5053	13.8234	1.02356
BU555670	AGENCOURT_10230668 NIH_MGC_143 cDNA clone IMAGE:6583112 5 [BU555670]	BU555670	14.9465	15.2969	1.02344
NM_011343	SEC61, gamma subunit (Sec61g) [NM_011343]	NM_011343	12.1466	12.427	1.02309
NM_008538	myristoylated alanine rich protein kinase C substrate (Marcks) [NM_008538]	NM_008538	12.1878	12.4622	1.02251
NM_011631	heat shock protein 90kDa beta (Grp94), member 1 (Hsp90b1) [NM_011631]	NM_011631	12.6085	12.8899	1.02232
XM_975146	PREDICTED: RIKEN cDNA B230369F24 gene (B230369F24Rik) [XM_975146]	XM_975146	12.2828	12.5484	1.02163
NM_008220	hemoglobin, beta adult major chain (Hbb-b1) [NM_008220]	NM_008220	13.4618	13.7332	1.02016

## Sheet: all
Unique id (Double-click)	Acc	UGCluster	Name	Symbol	GeneID	Chromosome	Cytoband	SumFunc	GO	SPFunction	SPLocal	Chimeric ClusterIDs	Filter
AB045325	AB045325	Mm.308296	UDP-N-acetyl-alpha-D-galactosamine:polypeptide N-acetylgalactosaminyltransferase-like 1	Galntl1	108760	12	12 C3		molecular function|calcium ion binding|IEA|GO:0005509|MGI|na//molecular function|manganese ion binding|IEA|GO:0030145|MGI|na//molecular function|polypeptide N-acetylgalactosaminyltransferase activity|IEA|GO:0004653|MGI|na//molecular function|sugar binding|IEA|GO:0005529|MGI|na//molecular function|transferase activity|IEA|GO:0016740|MGI|na//molecular function|transferase activity, transferring gly…	may catalyze the initial reaction in o-linked oligosaccharide biosynthesis, the transfer of an n-acetyl-d- galactosamine residue to a serine or threonine residue on the protein receptor (by similarity).	golgi apparatus membrane; single-pass type ii membrane protein (by similarity).		TRUE			treshold 500
AB049460	AB049460	Mm.221688	Pleckstrin homology domain interacting protein	Phip	83946	9	9 E3.1		molecular function|protein binding|IPI|GO:0005515|MGI|11018022//biological process|insulin receptor signaling pathway|IDA|GO:0008286|MGI|11018022	may be involved in insulin signaling.			TRUE			50% must have1.1 fold difference from median
AF001906	AF001906	Mm.431047	Retina and anterior neural fold homeobox	Rax	19434	18	18 E1|18 38.0 cM		molecular function|DNA binding|IEA|GO:0003677|MGI|na//molecular function|sequence-specific DNA binding|IEA|GO:0043565|MGI|na//molecular function|transcription factor activity|IEA|GO:0003700|MGI|na//molecular function|transcription regulator activity|IEA|GO:0030528|MGI|na//biological process|brain development|IMP|GO:0007420|MGI|15789424//biological process|camera-type eye development|IMP|GO:004301…				TRUE			fold change to select scatterplots (not here) is 1.2
AF073993	AF073993	Mm.155896	Heterogeneous nuclear ribonucleoprotein A2/B1	Hnrnpa2b1	53379	6			molecular function|RNA binding|IEA|GO:0003723|MGI|na//molecular function|nucleic acid binding|IEA|GO:0003676|MGI|na//molecular function|nucleotide binding|IEA|GO:0000166|MGI|na//molecular function|protein binding|IPI|GO:0005515|MGI|16294306//biological process|RNA splicing|IEA|GO:0008380|MGI|na//biological process|mRNA processing|IEA|GO:0006397|MGI|na//cellular component|cytoplasm|IEA|GO:0005737|…	involved with pre-mrna processing. forms complexes (ribonucleosomes) with at least 20 other different hnrnp and heterogeneous nuclear rna in the nucleous (by similarity).	nucleus, nucleoplasm. cytoplasm (by similarity). note=component of ribonucleosomes. predominantly nucleoplasmic, however isoform 2 is also found in the cytoplasm of cells in some tissues. not found in the nucleolus.		TRUE
AJ237585	AJ237585	Mm.32012	Non-SMC condensin I complex, subunit G	Ncapg	54392	5			molecular function|molecular_function|ND|GO:0003674|MGI|na//biological process|biological_process|ND|GO:0008150|MGI|na//cellular component|cellular_component|ND|GO:0005575|MGI|na				TRUE
AJ428208	AJ428208												TRUE
AJ539223	AJ539223	Mm.391385	Erythroid differentiation regulator 1	Erdr1	170942	*			molecular function|molecular_function|ND|GO:0003674|MGI|na//biological process|biological_process|ND|GO:0008150|MGI|na//cellular component|cellular_component|ND|GO:0005575|MGI|na				TRUE
AK003078	AK003078	Mm.389787	Ubiquitin-conjugating enzyme E2S	Ube2s	77891	7	7 A1		molecular function|ATP binding|IEA|GO:0005524|MGI|na//molecular function|ligase activity|IEA|GO:0016874|MGI|na//molecular function|nucleotide binding|IEA|GO:0000166|MGI|na//molecular function|small conjugating protein ligase activity|IEA|GO:0019787|MGI|na//molecular function|ubiquitin-protein ligase activity|IEA|GO:0004842|MGI|na//biological process|modification-dependent protein catabolic proces…	catalyzes the covalent attachment of ubiquitin to other proteins (by similarity).			TRUE
AK003142	AK003142	Mm.14802	H19 fetal liver mRNA	H19	14955	7	7 F5|7 69.03 cM		biological process|negative regulation of cell proliferation|IGI|GO:0008285|MGI|18719115//cellular component|cytoplasm|ISA|GO:0005737|MGI|1688465//cellular component|polysome|ISA|GO:0005844|MGI|1688465				TRUE
AK003209	AK003209	Mm.212411	PHD finger protein 14	Phf14	75725	6	6 A2		molecular function|metal ion binding|IEA|GO:0046872|MGI|na//molecular function|protein binding|IEA|GO:0005515|MGI|na//molecular function|zinc ion binding|IEA|GO:0008270|MGI|na				TRUE
AK003674	AK003674	Mm.41556	Collagen triple helix repeat containing 1	Cthrc1	68588	15	15 C		molecular function|molecular_function|ND|GO:0003674|MGI|na//biological process|biological_process|ND|GO:0008150|MGI|na//cellular component|cellular_component|ND|GO:0005575|MGI|na//cellular component|extracellular region|IEA|GO:0005576|MGI|na//cellular component|proteinaceous extracellular matrix|IEA|GO:0005578|MGI|na	may act as a negative regulator of collagen matrix deposition (by similarity).	secreted, extracellular space, extracellular matrix (by similarity).		TRUE
AK004158	AK004158	Mm.41702	SRY-box containing gene 11	Sox11	20666	12	12 A3		molecular function|DNA binding|IEA|GO:0003677|MGI|na//molecular function|RNA polymerase II transcription factor activity, enhancer binding|ISO|GO:0003705|MGI|9632656//molecular function|transcription activator activity|ISO|GO:0016563|MGI|9632656//biological process|cell differentiation|IEA|GO:0030154|MGI|na//biological process|multicellular organismal development|IEA|GO:0007275|MGI|na//biological…	probably important in the developing nervous system. may also have a role in tissue modeling during development.	nucleus.		TRUE
AK005564	AK005564												TRUE
AK006745	AK006745	Mm.353031	Transcribed locus			17							TRUE
AK006763	AK006763	Mm.29460	Adenylate kinase 2	Ak2	11637	4	4 D2.2|4 61.0 cM		molecular function|ATP binding|IEA|GO:0005524|MGI|na//molecular function|adenylate kinase activity|IEA|GO:0004017|MGI|na//molecular function|kinase activity|IEA|GO:0016301|MGI|na//molecular function|nucleobase, nucleoside, nucleotide kinase activity|IEA|GO:0019205|MGI|na//molecular function|nucleotide binding|IEA|GO:0000166|MGI|na//molecular function|nucleotide kinase activity|IEA|GO:0019201|MGI|…	catalyzes the reversible transfer of the terminal phosphate group between atp and amp. this small ubiquitous enzyme involved in energy metabolism and nucleotide synthesis that is essential for maintenance and cell growth. plays a key role in hematopoiesis (by similarity).	mitochondrion intermembrane space (by similarity).		TRUE
AK007181	AK007181	Mm.790	Transmembrane protein 165	Tmem165	21982	5	5 C3.3|5 42.0 cM		molecular function|molecular_function|ND|GO:0003674|MGI|na//cellular component|integral to membrane|IEA|GO:0016021|MGI|na//cellular component|membrane|IEA|GO:0016020|MGI|na		membrane; multi-pass membrane protein (potential).		TRUE
AK007894	AK007894	Mm.276040	NADH dehydrogenase (ubiquinone) 1 alpha subcomplex, assembly factor 2	Ndufaf2	75597	13	13 D2.1		cellular component|mitochondrion|IEA|GO:0005739|MGI|na	acts as a molecular chaperone for mitochondrial complex i assembly (by similarity).	mitochondrion (by similarity).		TRUE
AK009333	AK009333	Mm.392005	SH3 and PX domains 2A	Sh3pxd2a	14218	19	19 D2		molecular function|phosphoinositide binding|IEA|GO:0035091|MGI|na//molecular function|protein binding|IEA|GO:0005515|MGI|na//biological process|cell communication|IEA|GO:0007154|MGI|na//cellular component|cell projection|IEA|GO:0042995|MGI|na//cellular component|cytoplasm|IEA|GO:0005737|MGI|na				TRUE
AK009365	AK009365	Mm.296150	CDNA clone IMAGE:4035590			11				has capacity to bind repeated elements in single- stranded dna such as the purine-rich single strand of the pur element located upstream of the myc gene. participates in transcriptional and translational regulation of alpha-mhc expression in cardiac myocytes by binding to the purine-rich negative regulatory (pnr) element. modulates constitutive liver galectin-3 gene transcription by binding to it…	nucleus.		TRUE
AK010338	AK010338	Mm.371635	Protein (peptidyl-prolyl cis/trans isomerase) NIMA-interacting, 4 (parvulin)	Pin4	69713	X	X B2		molecular function|DNA binding|IEA|GO:0003677|MGI|na//molecular function|isomerase activity|IEA|GO:0016853|MGI|na//molecular function|peptidyl-prolyl cis-trans isomerase activity|IEA|GO:0003755|MGI|na//biological process|protein folding|IEA|GO:0006457|MGI|na//cellular component|cytoplasm|IEA|GO:0005737|MGI|na//cellular component|nucleus|IEA|GO:0005634|MGI|na	involved as a ribosomal rna processing factor in ribosome biogenesis. binds to tightly bent at-rich stretches of double-stranded dna (by similarity).	nucleus, nucleolus (by similarity). spindle (by similarity). cytoplasm (by similarity). note=colocalizes in the nucleolus during interphase and on the spindle apparatus during mitosis with npm1 (by similarity).		TRUE
AK010567	AK010567	Mm.18579	Polymerase (RNA) II (DNA directed) polypeptide E	Polr2e	66420	10	10 C1		molecular function|DNA binding|IEA|GO:0003677|MGI|na//molecular function|DNA-directed RNA polymerase activity|IEA|GO:0003899|MGI|na//biological process|transcription|IEA|GO:0006350|MGI|na//cellular component|nucleus|IEA|GO:0005634|MGI|na	dna-dependent rna polymerase catalyzes the transcription of dna into rna using the four ribonucleoside triphosphates as substrates. common component of rna polymerases i, ii and iii which synthesize ribosomal rna precursors, mrna precursors and many functional non-coding rnas, and small rnas, such as 5s rrna and trnas, respectively. pol ii is the central component of the basal rna polymerase ii t…	nucleus (by similarity).		TRUE
AK010610	AK010610												TRUE
AK010701	AK010701	Mm.280594	Death effector domain-containing DNA binding protein 2	Dedd2	67379	7	7 A3		molecular function|DNA binding|IEA|GO:0003677|MGI|na//molecular function|protein binding|IEA|GO:0005515|MGI|na//biological process|apoptosis|RCA|GO:0006915|MGI|12819136//biological process|regulation of apoptosis|RCA|GO:0042981|MGI|12819136//biological process|regulation of transcription|IEA|GO:0045449|MGI|na//biological process|transcription|IEA|GO:0006350|MGI|na//cellular component|nucleus|ISA|…	may play a critical role in death receptor-induced apoptosis and may target casp8 and casp10 to the nucleus. may regulate degradation of intermediate filaments during apoptosis. may play a role in the general transcription machinery in the nucleus and might be an important regulator of the activity of gtf3c3.	nucleus, nucleolus (by similarity). note=nuclear, accumulated in subnuclear structures resembling nucleoli (by similarity).		TRUE
AK014492	AK014492												TRUE
AK014824	AK014824	Mm.473697	Predicted gene, ENSMUSG00000074747	ENSMUSG00000074747	382423	10	10 D2						TRUE
AK015962	AK015962	Mm.212549	Histone cluster 3, H2a	Hist3h2a	319162	11			molecular function|DNA binding|IEA|GO:0003677|MGI|na//molecular function|metal ion binding|IEA|GO:0046872|MGI|na//molecular function|zinc ion binding|IEA|GO:0008270|MGI|na//biological process|nucleosome assembly|IEA|GO:0006334|MGI|na//cellular component|chromosome|IEA|GO:0005694|MGI|na//cellular component|nucleosome|IEA|GO:0000786|MGI|na//cellular component|nucleus|IEA|GO:0005634|MGI|na	core component of nucleosome. nucleosomes wrap and compact dna into chromatin, limiting dna accessibility to the cellular machineries which require dna as a template. histones thereby play a central role in transcription regulation, dna repair, dna replication and chromosomal stability. dna accessibility is regulated via a complex set of post-translational modifications of histones, also called h…	nucleus (by similarity).		TRUE
AK016104	AK016104	Mm.293023	Intraflagellar transport 172 homolog (Chlamydomonas)	Ift172	67661	5	5 B1		molecular function|protein binding|IPI|GO:0005515|MGI|11062270//biological process|cilium assembly|IMP|GO:0042384|MGI|14603322//biological process|determination of left/right symmetry|IMP|GO:0007368|MGI|15755804//biological process|dorsal/ventral pattern formation|IGI|GO:0009953|MGI|16061793//biological process|dorsal/ventral pattern formation|IMP|GO:0009953|MGI|ARRAY(0xa283f2c)//biological proce…	required for the maintenance and formation of cilia. plays an indirect role in hedgehog (hh) signaling, cilia being required for all activity of the hedgehog pathway.	cell projection, cilium (probable).		TRUE
AK017440	AK017440	Mm.293263	RNA imprinted and accumulated in nucleus	Rian	75745	12	12 F1|12 54.5 cM		molecular function|molecular_function|ND|GO:0003674|MGI|na//biological process|biological_process|ND|GO:0008150|MGI|na//cellular component|nucleus|IDA|GO:0005634|MGI|11481034				TRUE
AK017596	AK017596	Mm.439841	Transcribed locus, strongly similar to XP_001474265.1 PREDICTED: hypothetical protein [Mus musculus]			10							TRUE
AK018447	AK018447	Mm.292812	Transcribed locus			8							TRUE
AK019388	AK019388	Mm.476755	Heterogeneous nuclear ribonucleoprotein A0	Hnrnpa0	77134	13	13 B1						TRUE
AK020957	AK020957	Mm.25874	NUAK family, SNF1-like kinase, 1	Nuak1	77976	10	10 C1		molecular function|ATP binding|IEA|GO:0005524|MGI|na//molecular function|kinase activity|IEA|GO:0016301|MGI|na//molecular function|nucleotide binding|IEA|GO:0000166|MGI|na//molecular function|protein kinase activity|IEA|GO:0004672|MGI|na//molecular function|protein serine/threonine kinase activity|IEA|GO:0004674|MGI|na//molecular function|transferase activity|IEA|GO:0016740|MGI|na//biological pro…	involved in tolerance to glucose starvation. phosphorylates atm. suppresses fas-induced apoptosis by phosphorylation of casp6, thus suppressing the activation of the caspase and the subsequent cleavage of cflar (by similarity).			TRUE
AK021370	AK021370	Mm.185453	Eukaryotic translation initiation factor 4, gamma 2	Eif4g2	13690	7	7 F1|7 51.52 cM		molecular function|protein binding|IPI|GO:0005515|MGI|12482958//molecular function|translation initiation factor activity|IDA|GO:0003743|MGI|9030685//biological process|RNA metabolic process|IEA|GO:0016070|MGI|na//biological process|regulation of translation|IEA|GO:0006417|MGI|na//biological process|regulation of translational initiation|IDA|GO:0006446|MGI|9030685//biological process|translation|…	appears to play a role in the switch from cap-dependent to ires-mediated translation during mitosis, apoptosis and viral infection. cleaved by some caspases and viral proteases.			TRUE
AK021412	AK021412	Mm.406883	Transcribed locus, moderately similar to XP_145521.8 PREDICTED: zinc finger protein 507 [Mus musculus]			7							TRUE
AK031878	AK031878	Mm.439947	Transcribed locus, strongly similar to NP_001100063.1 hypothetical protein LOC297082 [Rattus norvegicus]			6							TRUE
AK032172	AK032172	Mm.7723	Poly(A) binding protein, nuclear 1	Pabpn1	54196	14	14 C3|14 19.5 cM		molecular function|RNA binding|IEA|GO:0003723|MGI|na//molecular function|nucleic acid binding|IEA|GO:0003676|MGI|na//molecular function|nucleotide binding|IEA|GO:0000166|MGI|na//molecular function|poly(A) RNA binding|TAS|GO:0008143|MGI|10862355//biological process|mRNA polyadenylation|TAS|GO:0006378|MGI|10862355//biological process|mRNA processing|IEA|GO:0006397|MGI|na//cellular component|cytopla…	involved in the 3'-end formation of mrna precursors (pre-mrna) by the addition of a poly(a) tail of 200-250 nt to the upstream cleavage product. stimulates poly(a) polymerase (papola) conferring processivity on the poly(a) tail elongation reaction and controls also the poly(a) tail length. increases the affinity of poly(a) polymerase for rna. is also present at various stages of mrna metabolism i…	cytoplasm (by similarity). nucleus (by similarity). note=shuttles between the nucleus and the cytoplasm but predominantly found in the nucleus. its nuclear import may involve the nucleocytoplasmic transport receptor transportin and a ran-gtp-sensitive import mechanism. it is exported to the cytoplasm by a carrier-mediated pathway that is independent of mrna traffic. nucleus; nuclear speckle (by s…		TRUE
AK032898	AK032898	Mm.347728	RIKEN cDNA 6720469N11 gene	6720469N11Rik	320339	3	3 F1						TRUE
AK033366	AK033366	Mm.441078	Transcribed locus			7							TRUE
AK036172	AK036172	Mm.469160	Transcribed locus			9				may play a role in anteroposterior axis elongation.	membrane; single-pass membrane protein (potential).		TRUE
AK038173	AK038173	Mm.317644	Transcribed locus, strongly similar to XP_893385.1 PREDICTED: hypothetical protein [Mus musculus]			4							TRUE
AK038226	AK038226	Mm.277680	Fusion, derived from t(12;16) malignant liposarcoma (human)	Fus	233908	7	7 F3		molecular function|DNA binding|IEA|GO:0003677|MGI|na//molecular function|RNA binding|IEA|GO:0003723|MGI|na//molecular function|metal ion binding|IEA|GO:0046872|MGI|na//molecular function|nucleic acid binding|IEA|GO:0003676|MGI|na//molecular function|transcription activator activity|IDA|GO:0016563|MGI|12950080//molecular function|zinc ion binding|IEA|GO:0008270|MGI|na//biological process|positive …	binds both single-stranded and double-stranded dna and promotes atp-independent annealing of complementary single- stranded dnas and d-loop formation in superhelical double-stranded dna. may play a role in maintenance of genomic integrity (by similarity).	nucleus (by similarity).		TRUE
AK048095	AK048095	Mm.446889	Transcribed locus, strongly similar to NP_001124211.1 cat eye syndrome chromosome region, candidate 2 [Gallus gallus]			6							TRUE
AK049330	AK049330	Mm.26680	Synaptosomal-associated protein, 47	Snap47	67826	11	11 B1.3		cellular component|cytoplasm|IEA|GO:0005737|MGI|na//cellular component|membrane|IEA|GO:0016020|MGI|na	may play a role in intracellular membrane fusion.	endomembrane system. cytoplasm, perinuclear region. note=appears to be exclusively membrane-bound. in primary neurons, widely distributed in both cell bodies and neuronal processes.		TRUE
AK049415	AK049415	Mm.200422	Transcribed locus			7							TRUE
AK052489	AK052489	Mm.29933	Palladin, cytoskeletal associated protein	Palld	72333	8	8 B3.3		molecular function|actin binding|IEA|GO:0003779|MGI|na//cellular component|actin filament|ISS|GO:0005884|MGI|11598191//cellular component|cytoplasm|IEA|GO:0005737|MGI|na//cellular component|cytoskeleton|IEA|GO:0005856|MGI|na//cellular component|nucleus|ISS|GO:0005634|MGI|11598191	cytoskeletal protein required for organization of normal actin cytoskeleton. roles in establishing cell morphology, motility, cell adhesion and cell-extracellular matrix interactions in a variety of cell types. may function as a scaffolding molecule with the potential to influence both actin polymerization and the assembly of existing actin filaments into higher-order arrays. binds to proteins th…	cytoplasm, cytoskeleton. note=localizes to stress fibers and z-disks. cell junction, focal adhesion. cell projection, ruffle. cell projection, lamellipodium.		TRUE
AK082944	AK082944	Mm.45207	Melanoma antigen, family L, 2	Magel2	27385	7	7 C|7 28.0 cM		molecular function|protein binding|IPI|GO:0005515|MGI|ARRAY(0x94a89b0)//biological process|regulation of transcription|IDA|GO:0045449|MGI|14593116				TRUE
AK082964	AK082964	Mm.391651	CAMP responsive element binding protein 3-like 2	Creb3l2	208647	6	6 B1		molecular function|DNA binding|IEA|GO:0003677|MGI|na//molecular function|protein dimerization activity|IEA|GO:0046983|MGI|na//molecular function|sequence-specific DNA binding|IEA|GO:0043565|MGI|na//molecular function|transcription factor activity|IEA|GO:0003700|MGI|na//biological process|regulation of transcription|IEA|GO:0045449|MGI|na//biological process|regulation of transcription, DNA-depende…	transcriptional activator that may act during endoplasmic reticulum stress late phase by activating unfolded protein response target genes. may play a role in preventing accumulation of unfolded proteins in damaged neurons. in vitro, binds to the camp response element (cre) and activates transcription through cre (by similarity).	processed cyclic amp-responsive element- binding protein 3-like protein 2: nucleus (by similarity). note=under er stress the cleaved n-terminal cytoplasmic domain translocates into the nucleus (by similarity).		TRUE
AK087668	AK087668	Mm.275742	Insulin-like growth factor I receptor	Igf1r	16001	7	7 D1|7 33.0 cM		molecular function|ATP binding|IEA|GO:0005524|MGI|na//molecular function|insulin-like growth factor binding|IPI|GO:0005520|MGI|14566968//molecular function|kinase activity|IEA|GO:0016301|MGI|na//molecular function|nucleotide binding|IEA|GO:0000166|MGI|na//molecular function|protein binding|IPI|GO:0005515|MGI|ARRAY(0x9ded364)//molecular function|protein kinase activity|IEA|GO:0004672|MGI|na//molec…	this receptor binds insulin-like growth factor 1 (igf1) with a high affinity and igf2 with a lower affinity. it has a tyrosine-protein kinase activity, which is necessary for the activation of the igf1-stimulated downstream signaling cascade. when present in a hybrid receptor with insr, binds igf1 (by similarity).	membrane; single-pass type i membrane protein.		TRUE
AK129036	AK129036	Mm.133370	24-dehydrocholesterol reductase	Dhcr24	74754	4	4 C7		molecular function|FAD binding|IEA|GO:0050660|MGI|na//molecular function|catalytic activity|IEA|GO:0003824|MGI|na//molecular function|oxidoreductase activity|IEA|GO:0016491|MGI|na//molecular function|oxidoreductase activity, acting on the CH-CH group of donors, NAD or NADP as acceptor|ISO|GO:0016628|MGI|11519011//biological process|amyloid precursor protein catabolic process|IMP|GO:0042987|MGI|16…	catalyzes the reduction of the delta-24 double bond of sterol intermediates (by similarity).	endoplasmic reticulum membrane; single-pass membrane protein (by similarity). golgi apparatus membrane; single-pass membrane protein (by similarity).		TRUE
AK129084	AK129084	Mm.41557	Secernin 1	Scrn1	69938	6	6 B3		biological process|exocytosis|IEA|GO:0006887|MGI|na//cellular component|cytoplasm|IEA|GO:0005737|MGI|na	regulates exocytosis in mast cells. increases both the extent of secretion and the sensitivity of mast cells to stimulation with calcium (by similarity).	cytoplasm (by similarity).		TRUE
AK129095	AK129095	Mm.476870	Family with sequence similarity 38, member A	Fam38a	234839	8	8 E1						TRUE
AK129255	AK129255	Mm.333916	Chondroitin sulfate synthase 1	Chsy1	269941	7	7 C		molecular function|N-acetylgalactosaminyl-proteoglycan 3-beta-glucuronosyltransferase activity|IEA|GO:0050510|MGI|na//molecular function|glucuronosyl-N-acetylgalactosaminyl-proteoglycan 4-beta-N-acetylgalactosaminyltransferase activity|ISO|GO:0047238|MGI|na//molecular function|metal ion binding|IEA|GO:0046872|MGI|na//molecular function|transferase activity|IEA|GO:0016740|MGI|na//molecular functio…	has both beta-1,3-glucuronic acid and beta-1,4-n- acetylgalactosamine transferase activity. transfers glucuronic acid (glcua) from udp-glcua and n-acetylgalactosamine (galnac) from udp-galnac to the non-reducing end of the elongating chondroitin polymer (by similarity).	golgi apparatus, golgi stack membrane; single-pass type ii membrane protein (probable).		TRUE
AK129277	AK129277	Mm.100068	Angiomotin	Amot	27494	X	X F2		molecular function|receptor activity|ISO|GO:0004872|MGI|na//biological process|cell migration involved in gastrulation|IMP|GO:0042074|MGI|12676095//biological process|chemotaxis|IMP|GO:0006935|MGI|12902404//biological process|gastrulation with mouth forming second|IMP|GO:0001702|MGI|12676095//biological process|in utero embryonic development|IMP|GO:0001701|MGI|12676095//biological process|negativ…	plays a central role in tight junction maintenance via the complex formed with arhgap17, which acts by regulating the uptake of polarity proteins at tight junctions. appears to regulate endothelial cell migration and tube formation. may also play a role in the assembly of endothelial cell-cell junctions (by similarity).	cell junction, tight junction (by similarity). note=localized on the cell surface. may act as a transmembrane protein (by similarity).		TRUE
AK134274	AK134274	Mm.295031	DEAD (Asp-Glu-Ala-Asp) box polypeptide 27	Ddx27	228889	2	2 H3		molecular function|ATP binding|IEA|GO:0005524|MGI|na//molecular function|ATP-dependent helicase activity|IEA|GO:0008026|MGI|na//molecular function|helicase activity|IEA|GO:0004386|MGI|na//molecular function|hydrolase activity|IEA|GO:0016787|MGI|na//molecular function|nucleic acid binding|IEA|GO:0003676|MGI|na//molecular function|nucleotide binding|IEA|GO:0000166|MGI|na//cellular component|nucleus…	probable atp-dependent rna helicase.	nucleus (potential).		TRUE
AK136875	AK136875	Mm.476433	Insulin receptor substrate 1	Irs1	16367	1	1 C5|1 57.0 cM		molecular function|insulin receptor binding|IEA|GO:0005158|MGI|na//molecular function|protein binding|IPI|GO:0005515|MGI|ARRAY(0x963c678)//molecular function|protein kinase binding|IDA|GO:0019901|MGI|14733908//molecular function|receptor activity|IEA|GO:0004872|MGI|na//molecular function|signal transducer activity|IEA|GO:0004871|MGI|na//biological process|insulin secretion|IMP|GO:0030073|MGI|9062…				TRUE
AK142132	AK142132	Mm.46005	RNA binding motif protein 25	Rbm25	67039	12	12 D1		molecular function|nucleic acid binding|IEA|GO:0003676|MGI|na//molecular function|nucleotide binding|IEA|GO:0000166|MGI|na//biological process|mRNA processing|IEA|GO:0006397|MGI|na//cellular component|cytoplasm|IEA|GO:0005737|MGI|na//cellular component|nucleus|IEA|GO:0005634|MGI|na		nucleus speckle (by similarity). cytoplasm (by similarity).		TRUE
AK145833	AK145833	Mm.375100	RIKEN cDNA 1810006K21 gene	1810006K21Rik	69038	19	19 A		cellular component|integral to membrane|IEA|GO:0016021|MGI|na//cellular component|membrane|IEA|GO:0016020|MGI|na		membrane; multi-pass membrane protein (potential).		TRUE
AK146526	AK146526	Mm.272809	Protein tyrosine phosphatase, receptor type, f polypeptide (PTPRF), interacting protein, alpha 1	Ppfia1	233977	7	7 F5		molecular function|protein binding|IPI|GO:0005515|MGI|16186258//biological process|biological_process|ND|GO:0008150|MGI|na//cellular component|cellular_component|ND|GO:0005575|MGI|na				TRUE
AK147270	AK147270	Mm.379181	RIKEN cDNA 1700020I14 gene	1700020I14Rik	66602	2	2 E5						TRUE
AK164360	AK164360	Mm.275397	SPEG complex locus	Speg	11790	1	1 C4|1 41.0 cM		molecular function|ATP binding|IEA|GO:0005524|MGI|na//molecular function|kinase activity|IEA|GO:0016301|MGI|na//molecular function|nucleotide binding|IEA|GO:0000166|MGI|na//molecular function|protein kinase activity|IEA|GO:0004672|MGI|na//molecular function|protein serine/threonine kinase activity|IEA|GO:0004674|MGI|na//molecular function|transferase activity|IEA|GO:0016740|MGI|na//biological pro…	isoform 3 may have a role in regulating the growth and differentiation of arterial smooth muscle cells.	isoform 3: nucleus.		TRUE
AK164977	AK164977	Mm.174068	ADP-ribosylation factor-like 5B	Arl5b	75869	2	2 A2		molecular function|GTP binding|IEA|GO:0005525|MGI|na//molecular function|nucleotide binding|IEA|GO:0000166|MGI|na//biological process|small GTPase mediated signal transduction|IEA|GO:0007264|MGI|na//cellular component|intracellular|IEA|GO:0005622|MGI|na	binds and exchanges gtp and gdp (by similarity).			TRUE
AK168159	AK168159	Mm.380115	Polymerase (RNA) II (DNA directed) polypeptide L	Polr2l	66491	7	7 F5		molecular function|DNA binding|IEA|GO:0003677|MGI|na//molecular function|DNA-directed RNA polymerase activity|IEA|GO:0003899|MGI|na//molecular function|metal ion binding|IEA|GO:0046872|MGI|na//molecular function|zinc ion binding|IEA|GO:0008270|MGI|na//biological process|regulation of transcription|IEA|GO:0045449|MGI|na//biological process|transcription|IEA|GO:0006350|MGI|na//cellular component|nu…	dna-dependent rna polymerase catalyzes the transcription of dna into rna using the four ribonucleoside triphosphates as substrates. common component of rna polymerases i, ii and iii which synthesize ribosomal rna precursors, mrna precursors and many functional non-coding rnas, and a small rnas, such as 5s rrna and trnas, respectively. pol ii is the central component of the basal rna polymerase ii…	nucleus (by similarity).		TRUE
AK170547	AK170547	Mm.23608	Sestrin 2	Sesn2	230784	4	4 D2.3		biological process|cell cycle arrest|IEA|GO:0007050|MGI|na//cellular component|nucleus|IEA|GO:0005634|MGI|na	involved in the reduction of peroxiredoxins (by similarity).			TRUE
AK198605	AK198605												TRUE
AV152162	AV152162												TRUE
AY138582	AY138582	Mm.332268	Myeloid/lymphoid or mixed-lineage leukemia 3	Mll3	231051	5	5 A3		molecular function|DNA binding|IEA|GO:0003677|MGI|na//molecular function|histone methyltransferase activity (H3-K4 specific)|ISO|GO:0042800|MGI|17500065//molecular function|histone-lysine N-methyltransferase activity|IEA|GO:0018024|MGI|na//molecular function|metal ion binding|IEA|GO:0046872|MGI|na//molecular function|methyltransferase activity|IEA|GO:0008168|MGI|na//molecular function|protein bin…	histone methyltransferase. methylates 'lys-4' of histone h3. h3 'lys-4' methylation represents a specific tag for epigenetic transcriptional activation. central component of the mll2/mll3 complex, a coactivator complex of nuclear receptors, involved in transcriptional coactivation. mll3 may be a catalytic subunit of this complex (by similarity).	nucleus (probable).		TRUE
BC003348	BC003348	Mm.325126	Sestrin 3	Sesn3	75747	9	9 A3		biological process|cell cycle arrest|IEA|GO:0007050|MGI|na//cellular component|nucleus|IEA|GO:0005634|MGI|na				TRUE
BC004575	BC004575	Mm.240066	Proteasome (prosome, macropain) activator subunit 4	Psme4	103554	11	11 A4		biological process|cell differentiation|IEA|GO:0030154|MGI|na//biological process|multicellular organismal development|IEA|GO:0007275|MGI|na//biological process|spermatogenesis|IEA|GO:0007283|MGI|na//cellular component|cytosol|IEA|GO:0005829|MGI|na//cellular component|nucleus|IEA|GO:0005634|MGI|na//cellular component|protein complex|IEA|GO:0043234|MGI|na				TRUE
BC004722	BC004722	Mm.298256	Metastasis associated lung adenocarcinoma transcript 1 (non-coding RNA)	Malat1	72289	19	19 A			transports the calcitonin gene-related peptide type 1 receptor (calcrl) to the plasma membrane. acts as a receptor for adrenomedullin (am) together with calcrl.	membrane; single-pass type i membrane protein (by similarity).		TRUE
BC005537	BC005537	Mm.266668	CDNA sequence BC005537	BC005537	79555	13	13 A3.2						TRUE
BC005741	BC005741	Mm.102305	Trinucleotide repeat containing 6a	Tnrc6a	233833	7	7 F3		molecular function|RNA binding|IEA|GO:0003723|MGI|na//molecular function|nucleic acid binding|IEA|GO:0003676|MGI|na//molecular function|nucleotide binding|IEA|GO:0000166|MGI|na//molecular function|protein complex scaffold|ISS|GO:0032947|MGI|15494374//biological process|cellular response to starvation|IDA|GO:0009267|MGI|15494374//biological process|gene silencing by RNA|IEA|GO:0031047|MGI|na//biol…	plays a role in rna-mediated gene silencing by both micro-rnas (mirnas) and short interfering rnas (sirnas). required for mirna-dependent repression of translation and for sirna- dependent endonucleolytic cleavage of complementary mrnas by argonaute family proteins (by similarity).	cytoplasm, p-body (by similarity). note=mammalian p-bodies are also known as gw bodies (gwbs) (by similarity).		TRUE
BC006684	BC006684												TRUE
BC008259	BC008259	Mm.272253	IMP1 inner mitochondrial membrane peptidase-like (S. cerevisiae)	Immp1l	66541	2	2 E3		molecular function|hydrolase activity|IEA|GO:0016787|MGI|na//molecular function|molecular_function|ND|GO:0003674|MGI|na//molecular function|peptidase activity|IEA|GO:0008233|MGI|na//molecular function|serine-type peptidase activity|IEA|GO:0008236|MGI|na//biological process|biological_process|ND|GO:0008150|MGI|na//biological process|proteolysis|IEA|GO:0006508|MGI|na//cellular component|membrane|IE…	catalyzes the removal of transit peptides required for the targeting of proteins from the mitochondrial matrix, across the inner membrane, into the inter-membrane space. known to process the nuclear encoded protein diablo (by similarity).	mitochondrion inner membrane (by similarity).		TRUE
BC008264	BC008264	Mm.273570	Transformation/transcription domain-associated protein	Trrap	100683	5	5 G2		molecular function|phosphotransferase activity, alcohol group as acceptor|IEA|GO:0016773|MGI|na//molecular function|transcription coactivator activity|IDA|GO:0003713|MGI|12464179//biological process|chromatin modification|IEA|GO:0016568|MGI|na//biological process|mitotic cell cycle checkpoint|IMP|GO:0007093|MGI|11544477//biological process|regulation of transcription|IDA|GO:0045449|MGI|12464179//…	adapter protein, which is found in various multiprotein chromatin complexes with histone acetyltransferase activity (hat), which gives a specific tag for epigenetic transcription activation. component of the nua4 histone acetyltransferase complex which is responsible for acetylation of nucleosomal histones h4 and h2a. plays a central role in myc (c-myc) transcription activation, and also particip…	nucleus (by similarity).		TRUE
BC011407	BC011407	Mm.106376	Golgi autoantigen, golgin subfamily a, 2	Golga2	99412	2	2 B		cellular component|Golgi apparatus|IDA|GO:0005794|MGI|ARRAY(0x961aa24)//cellular component|Golgi apparatus|ISO|GO:0005794|MGI|15229288//cellular component|cis-Golgi network|IDA|GO:0005801|MGI|ARRAY(0x9659970)//cellular component|membrane|IEA|GO:0016020|MGI|na	probably involved in maintaining cis-golgi structure (by similarity).	golgi apparatus, golgi stack membrane; peripheral membrane protein.		TRUE
BC012020	BC012020	Mm.441437	CDNA clone IMAGE:40049146			1							TRUE
BC012020	BC012020	Mm.441437	CDNA clone IMAGE:40049146			1							TRUE
BC013559	BC013559	Mm.62876	ZW10 interactor	Zwint	52696	10	10 B5.3|10 38.0 cM		biological process|cell cycle|IEA|GO:0007049|MGI|na//biological process|cell division|IEA|GO:0051301|MGI|na//biological process|mitosis|IEA|GO:0007067|MGI|na//cellular component|nucleus|IEA|GO:0005634|MGI|na	part of the mis12 complex, which is required for kinetochore formation and spindle checkpoint activity. required to target zw10 to the kinetochore at prometaphase (by similarity).	nucleus (by similarity). kinetochore (by similarity). note=localizes to kinetochores from late prophase to anaphase (by similarity).		TRUE
BC015304	BC015304	Mm.330692	S-adenosylhomocysteine hydrolase	Ahcy	269378	16	2 H1|2 89.0 cM		molecular function|adenosylhomocysteinase activity|IDA|GO:0004013|MGI|12023972//molecular function|copper ion binding|IDA|GO:0005507|MGI|8419320//molecular function|hydrolase activity|IEA|GO:0016787|MGI|na//molecular function|protein self-association|IPI|GO:0043621|MGI|8419320//biological process|S-adenosylhomocysteine catabolic process|IDA|GO:0019510|MGI|12023972//biological process|one-carbon m…	adenosylhomocysteine is a competitive inhibitor of s- adenosyl-l-methionine-dependent methyl transferase reactions; therefore adenosylhomocysteinase may play a key role in the control of methylations via regulation of the intracellular concentration of adenosylhomocysteine.	cytoplasm. melanosome (by similarity).		TRUE
BC016538	BC016538	Mm.201859	Fanconi anemia, complementation group E	Fance	72775	17	17 A3.3						TRUE
BC016624	BC016624	Mm.328431	CDNA clone IMAGE:4501052			X				actins are highly conserved proteins that are involved in various types of cell motility and are ubiquitously expressed in all eukaryotic cells.	cytoplasm, cytoskeleton.		TRUE
BC021944	BC021944	Mm.372459	Energy homeostasis associated	Enho	69638	4	4 A5		cellular component|extracellular region|IEA|GO:0005576|MGI|na	involved in the regulation of glucose homestasis and lipid metabolism.	secreted.		TRUE
BC023805	BC023805	Mm.393876	Zinc finger protein 442	Zfp442	668923	2	2 G3|2		molecular function|metal ion binding|IEA|GO:0046872|MGI|na//molecular function|zinc ion binding|IEA|GO:0008270|MGI|na//biological process|transcription|IEA|GO:0006350|MGI|na//cellular component|nucleus|IEA|GO:0005634|MGI|na				TRUE
BC024571	BC024571	Mm.225096	Integrin alpha 6	Itga6	16403	2	2 C2-C3|2 38.0 cM		molecular function|calcium ion binding|IEA|GO:0005509|MGI|na//molecular function|integrin binding|IPI|GO:0005178|MGI|1833411//molecular function|protein binding|IEA|GO:0005515|MGI|na//molecular function|receptor activity|IEA|GO:0004872|MGI|na//biological process|brown fat cell differentiation|IDA|GO:0050873|MGI|18492766//biological process|cell adhesion|IEA|GO:0007155|MGI|na//biological process|c…	integrin alpha-6/beta-1 is a receptor for laminin on platelets. integrin alpha-6/beta-4 is a receptor for laminin in epithelial cells and it plays a critical structural role in the hemidesmosome. mice expressing a null mutation of the alpha-6 subunit gene die soon after birth and develop severe blistering. the blisters are due to separation of the basal epithelial cells from a normally formed bas…	membrane; single-pass type i membrane protein.		TRUE
BC024833	BC024833	Mm.123110	Spectrin beta 2	Spnb2	20742	11	11 A3.3|11 13.0 cM		molecular function|actin binding|IEA|GO:0003779|MGI|na//molecular function|calmodulin binding|IEA|GO:0005516|MGI|na//molecular function|protein binding|IPI|GO:0005515|MGI|12543979//molecular function|structural constituent of cytoskeleton|IEA|GO:0005200|MGI|na//biological process|SMAD protein nuclear translocation|IDA|GO:0007184|MGI|12543979//biological process|actin filament capping|IEA|GO:00516…	fodrin, which seems to be involved in secretion, interacts with calmodulin in a calcium-dependent manner and is thus candidate for the calcium-dependent movement of the cytoskeleton at the membrane.	isoform 2: cell membrane; peripheral membrane protein; cytoplasmic side.		TRUE
BC025150	BC025150	Mm.14802	H19 fetal liver mRNA	H19	14955	7	7 F5|7 69.03 cM		biological process|negative regulation of cell proliferation|IGI|GO:0008285|MGI|18719115//cellular component|cytoplasm|ISA|GO:0005737|MGI|1688465//cellular component|polysome|ISA|GO:0005844|MGI|1688465				TRUE
BC025879	BC025879	Mm.31961	Armadillo repeat containing, X-linked 4	Armcx4	102910	X	X E3						TRUE
BC027180	BC027180	Mm.17166	AT rich interactive domain 2 (ARID, RFX-like)	Arid2	77044	15	15 F1		molecular function|transcription activator activity|ISA|GO:0016563|MGI|16782067//molecular function|transcription factor binding|ISA|GO:0008134|MGI|16782067//biological process|positive regulation of transcription from RNA polymerase II promoter|ISA|GO:0045944|MGI|16782067//cellular component|transcription factor complex|ISA|GO:0005667|MGI|16782067				TRUE
BC027278	BC027278	Mm.247328	Selenoprotein K pseudogene	LOC100134990	100134990	11	11 A3.3						TRUE
BC027311	BC027311	Mm.34338	Alpha- and gamma-adaptin binding protein	Aagab	66939	9	9 D		biological process|protein transport|IEA|GO:0015031|MGI|na//biological process|transport|IEA|GO:0006810|MGI|na	may play a role in membrane traffic (by similarity).			TRUE
BC028539	BC028539	Mm.27624	H2A histone family, member V	H2afv	77605	11	11 A1		molecular function|DNA binding|IEA|GO:0003677|MGI|na//biological process|nucleosome assembly|IEA|GO:0006334|MGI|na//cellular component|chromosome|IEA|GO:0005694|MGI|na//cellular component|nucleosome|IEA|GO:0000786|MGI|na//cellular component|nucleus|IEA|GO:0005634|MGI|na	variant histone h2a which replaces conventional h2a in a subset of nucleosomes. nucleosomes wrap and compact dna into chromatin, limiting dna accessibility to the cellular machineries which require dna as a template. histones thereby play a central role in transcription regulation, dna repair, dna replication and chromosomal stability. dna accessibility is regulated via a complex set of post-tran…	nucleus (by similarity).		TRUE
BC029089	BC029089	Mm.142607	RIKEN cDNA 2010300C02 gene	2010300C02Rik	72097	1	1 B						TRUE
BC029863	BC029863	Mm.476777	Expressed sequence AI462493	AI462493	107197	19	19 A		molecular function|kinase activity|IEA|GO:0016301|MGI|na//cellular component|extracellular region|IEA|GO:0005576|MGI|na				TRUE
BC030435	BC030435	Mm.178246	Chromodomain helicase DNA binding protein 3	Chd3	216848	11	11 B3		molecular function|helicase activity|IEA|GO:0004386|MGI|na//molecular function|metal ion binding|IEA|GO:0046872|MGI|na//molecular function|protein binding|IPI|GO:0005515|MGI|10204490//molecular function|zinc ion binding|IEA|GO:0008270|MGI|na//biological process|chromatin assembly or disassembly|IDA|GO:0006333|MGI|10204490//cellular component|NuRD complex|IDA|GO:0016581|MGI|10204490//cellular comp…				TRUE
BC030946	BC030946	Mm.2206	NADH dehydrogenase (ubiquinone) flavoprotein 2	Ndufv2	72900	17	17 E1.2		molecular function|2 iron, 2 sulfur cluster binding|IEA|GO:0051537|MGI|na//molecular function|NAD or NADH binding|IEA|GO:0051287|MGI|na//molecular function|NADH dehydrogenase (ubiquinone) activity|IEA|GO:0008137|MGI|na//molecular function|NADH dehydrogenase activity|IEA|GO:0003954|MGI|na//molecular function|electron carrier activity|IEA|GO:0009055|MGI|na//molecular function|iron ion binding|IEA|G…	core subunit of the mitochondrial membrane respiratory chain nadh dehydrogenase (complex i) that is believed to belong to the minimal assembly required for catalysis. complex i functions in the transfer of electrons from nadh to the respiratory chain. the immediate electron acceptor for the enzyme is believed to be ubiquinone (by similarity).	mitochondrion inner membrane (by similarity).		TRUE
BC034004	BC034004	Mm.27444	Polymerase (DNA directed), epsilon 3 (p17 subunit)	Pole3	59001	4	4 C1		molecular function|DNA binding|IEA|GO:0003677|MGI|na//molecular function|DNA-directed DNA polymerase activity|IEA|GO:0003887|MGI|na//molecular function|nucleotidyltransferase activity|IEA|GO:0016779|MGI|na//molecular function|protein binding|IDA|GO:0005515|MGI|11000277//molecular function|sequence-specific DNA binding|IEA|GO:0043565|MGI|na//molecular function|transferase activity|IEA|GO:0016740|M…	forms a complex with dna polymerase epsilon subunit chrac1 and binds naked dna, which is then incorporated into chromatin, aided by the nucleosome-remodeling activity of iswi/snf2h and acf1 (by similarity).	nucleus (potential).		TRUE
BC038478	BC038478	Mm.295533	Filamin, alpha	Flna	192176	X	X A7.3		molecular function|actin binding|TAS|GO:0003779|MGI|9412467//molecular function|protein binding|IPI|GO:0005515|MGI|ARRAY(0x989f6e4)//molecular function|protein kinase C binding|IDA|GO:0005080|MGI|12704190//biological process|early endosome to late endosome transport|IDA|GO:0045022|MGI|9412467//cellular component|cytoplasm|IEA|GO:0005737|MGI|na//cellular component|cytoskeleton|IEA|GO:0005856|MGI|n…	promotes orthogonal branching of actin filaments and links actin filaments to membrane glycoproteins. anchors various transmembrane proteins to the actin cytoskeleton and serves as a scaffold for a wide range of cytoplasmic signaling proteins (by similarity). interaction with flna may allow neuroblast migration from the ventricular zone into the cortical plate. tethers cell surface-localized furi…	cytoplasm, cell cortex (by similarity). cytoplasm, cytoskeleton (by similarity).		TRUE
BC040217	BC040217	Mm.28184	Myocyte enhancer factor 2D	Mef2d	17261	3	3 F1|3 43.0 cM		molecular function|DNA binding|IDA|GO:0003677|MGI|15491989//molecular function|sequence-specific DNA binding|IEA|GO:0043565|MGI|na//molecular function|transcription activator activity|IDA|GO:0016563|MGI|9738004//molecular function|transcription factor activity|IDA|GO:0003700|MGI|12130539//biological process|apoptosis|IEA|GO:0006915|MGI|na//biological process|cell differentiation|IEA|GO:0030154|MG…				TRUE
BC045157	BC045157	Mm.389020	RIKEN cDNA 1810022K09 gene	1810022K09Rik	69126	3	3 A1						TRUE
BC047271	BC047271	Mm.478348	TAO kinase 1	Taok1	216965	11	11 B5		molecular function|ATP binding|IEA|GO:0005524|MGI|na//molecular function|kinase activity|IEA|GO:0016301|MGI|na//molecular function|nucleotide binding|IEA|GO:0000166|MGI|na//molecular function|protein kinase activity|IEA|GO:0004672|MGI|na//molecular function|protein serine/threonine kinase activity|IEA|GO:0004674|MGI|na//molecular function|transferase activity|IEA|GO:0016740|MGI|na//biological pro…				TRUE
BC048542	BC048542	Mm.248772	RIKEN cDNA 1810027O10 gene	1810027O10Rik	69186	11	11 B4		cellular component|integral to membrane|IEA|GO:0016021|MGI|na//cellular component|membrane|IEA|GO:0016020|MGI|na//cellular component|mitochondrial inner membrane|IDA|GO:0005743|MGI|12865426		membrane; multi-pass membrane protein (potential).		TRUE
BC048718	BC048718	Mm.38910	Centrosomal protein 63	Cep63	28135	9	9 F1|9 56.0 cM		molecular function|molecular_function|ND|GO:0003674|MGI|na//biological process|biological_process|ND|GO:0008150|MGI|na//cellular component|cellular_component|ND|GO:0005575|MGI|na	required for normal spindle assembly. plays a role in dna damage response: following dna double strand breaks (dsbs), it is delocalized from centrosomes, leading to inactivate spindle assembly and delay mitotic progression (by similarity).	centrosome (by similarity).		TRUE
BC048817	BC048817	Mm.475626	YTH domain containing 1	Ythdc1	231386	5	5 E1						TRUE
BC049284	BC049284	Mm.329656	Fibroblast growth factor (acidic) intracellular binding protein	Fibp	58249	19	19 A		molecular function|fibroblast growth factor binding|IEA|GO:0017134|MGI|na//cellular component|membrane|IEA|GO:0016020|MGI|na//cellular component|nucleus|IEA|GO:0005634|MGI|na	may be involved in mitogenic function of fgf1 (by similarity).	nucleus (by similarity). endomembrane system; peripheral membrane protein (by similarity). note=also associated with cytoplasmic membranes, particularly of mitochondria (by similarity).		TRUE
BC049759	BC049759	Mm.30179	Myeloma overexpressed 2	Myeov2	66915	1	1 D						TRUE
BC049852	BC049852	Mm.130902	Symplekin	Sympk	68188	7	7 A3		molecular function|protein binding|IEA|GO:0005515|MGI|na//biological process|cell adhesion|IEA|GO:0007155|MGI|na//cellular component|cell junction|IEA|GO:0030054|MGI|na//cellular component|cytoplasm|IEA|GO:0005737|MGI|na//cellular component|cytoskeleton|IEA|GO:0005856|MGI|na//cellular component|membrane|IEA|GO:0016020|MGI|na//cellular component|nucleus|IEA|GO:0005634|MGI|na//cellular component|pl…	specific component of the tight junction (tj) plaque, but might not be an exclusively junctional component. may have a house-keeping rule. may be required for pre-mrna polyadenylation (by similarity).	cytoplasm, cytoskeleton (by similarity). cell junction, tight junction. cell membrane; peripheral membrane protein; cytoplasmic side (by similarity). cell junction (by similarity). nucleus, nucleoplasm (by similarity). note=cytoplasmic face of adhesion plaques (major) and nucleoplasm (minor) (in cells with tj). nucleoplasm (in cells without tj). nuclear bodies of heat-stressed cells (by similarit…		TRUE
BC052723	BC052723												TRUE
BC052759	BC052759	Mm.476844	Insulin-like growth factor 2 mRNA binding protein 1	Igf2bp1	140486	11	11 D|11 55.8 cM		molecular function|RNA binding|IEA|GO:0003723|MGI|na//molecular function|nucleic acid binding|IEA|GO:0003676|MGI|na//molecular function|nucleotide binding|IEA|GO:0000166|MGI|na//biological process|regulation of translation|IEA|GO:0006417|MGI|na//cellular component|cytoplasm|IEA|GO:0005737|MGI|na//cellular component|nucleus|IEA|GO:0005634|MGI|na				TRUE
BC054110	BC054110	Mm.245643	Predicted gene 5176	Gm5176	382421	10	10 D1						TRUE
BC055044	BC055044	Mm.306026	Erythrocyte protein band 4.1-like 2	Epb4.1l2	13822	10	10 A4|10 18.0 cM		molecular function|actin binding|ISS|GO:0003779|MGI|11274145//molecular function|binding|IEA|GO:0005488|MGI|na//molecular function|cytoskeletal protein binding|IEA|GO:0008092|MGI|na//molecular function|spectrin binding|ISS|GO:0030507|MGI|11274145//molecular function|structural molecule activity|IEA|GO:0005198|MGI|na//biological process|actin cytoskeleton organization|ISS|GO:0030036|MGI|11274145//…		cytoplasm, cytoskeleton (by similarity).		TRUE
BC055439	BC055439	Mm.271770	Myosin, light polypeptide 9, regulatory	Myl9	98932	2	2 H1		molecular function|calcium ion binding|IEA|GO:0005509|MGI|na//molecular function|motor activity|IEA|GO:0003774|MGI|na//cellular component|myosin complex|IEA|GO:0016459|MGI|na	myosin regulatory subunit that plays an important role in regulation of both smooth muscle and nonmuscle cell contractile activity via its phosphorylation. implicated in cytokinesis, receptor capping, and cell locomotion (by similarity).			TRUE
BC055791	BC055791	Mm.305990	RIKEN cDNA 2310028O11 gene	2310028O11Rik	433771	4	4 D3		molecular function|molecular_function|ND|GO:0003674|MGI|na//biological process|biological_process|ND|GO:0008150|MGI|na//cellular component|integral to membrane|IEA|GO:0016021|MGI|na//cellular component|membrane|IEA|GO:0016020|MGI|na		membrane; single-pass membrane protein (potential).		TRUE
BC057028	BC057028	Mm.266341	Neuropilin 2	Nrp2	18187	1	1 C2		molecular function|protein binding|IPI|GO:0005515|MGI|10520994//molecular function|receptor activity|IEA|GO:0004872|MGI|na//molecular function|semaphorin receptor activity|IPI|GO:0017154|MGI|15239958//biological process|cell adhesion|IEA|GO:0007155|MGI|na//biological process|cell differentiation|IEA|GO:0030154|MGI|na//biological process|heart development|IGI|GO:0007507|MGI|12852851//biological pr…	high affinity receptor for semaphorins 3c, 3f, vegf-165 and vegf-145 isoforms of vegf, and the plgf-2 isoform of pgf.	membrane; single-pass type i membrane protein.		TRUE
BC057625	BC057625	Mm.271956	Ubiquitin protein ligase E3 component n-recognin 4	Ubr4	69116	4	4 D3		molecular function|calmodulin binding|IEA|GO:0005516|MGI|na//molecular function|ligase activity|IEA|GO:0016874|MGI|na//molecular function|metal ion binding|IEA|GO:0046872|MGI|na//molecular function|ubiquitin-protein ligase activity|IEA|GO:0004842|MGI|na//molecular function|zinc ion binding|IEA|GO:0008270|MGI|na//biological process|modification-dependent protein catabolic process|IEA|GO:0019941|MG…		membrane; single-pass type i membrane protein (potential).		TRUE
BC057625	BC057625	Mm.271956	Ubiquitin protein ligase E3 component n-recognin 4	Ubr4	69116	4	4 D3		molecular function|calmodulin binding|IEA|GO:0005516|MGI|na//molecular function|ligase activity|IEA|GO:0016874|MGI|na//molecular function|metal ion binding|IEA|GO:0046872|MGI|na//molecular function|ubiquitin-protein ligase activity|IEA|GO:0004842|MGI|na//molecular function|zinc ion binding|IEA|GO:0008270|MGI|na//biological process|modification-dependent protein catabolic process|IEA|GO:0019941|MG…		membrane; single-pass type i membrane protein (potential).		TRUE
BC058677	BC058677	Mm.2388	RIKEN cDNA D430019H16 gene	D430019H16Rik	268595	12	12 E						TRUE
BC059262	BC059262	Mm.268356	E2F transcription factor 3	E2f3	13557	13	13 A3.3		molecular function|DNA binding|IDA|GO:0003677|MGI|ARRAY(0xa43f82c)//molecular function|protein binding|IPI|GO:0005515|MGI|ARRAY(0x9a33a94)//molecular function|transcription activator activity|IDA|GO:0016563|MGI|12893818//molecular function|transcription factor activity|IDA|GO:0003700|MGI|11980909//biological process|cell cycle|IEA|GO:0007049|MGI|na//biological process|positive regulation of cell …	transcription activator that binds dna cooperatively with dp proteins through the e2 recognition site, 5'-tttc[cg]cgc- 3' found in the promoter region of a number of genes whose products are involved in cell cycle regulation or in dna replication. the drtf1/e2f complex functions in the control of cell-cycle progression from g1 to s phase. e2f-3 binds specifically to rb1 protein, in a cell-cycle d…	nucleus.		TRUE
BC062812	BC062812	Mm.440028	Polymerase (RNA) II (DNA directed) polypeptide I	Polr2i	69920	7	7 B1		molecular function|DNA binding|IEA|GO:0003677|MGI|na//molecular function|DNA-directed RNA polymerase activity|IEA|GO:0003899|MGI|na//molecular function|metal ion binding|IEA|GO:0046872|MGI|na//molecular function|nucleic acid binding|IEA|GO:0003676|MGI|na//molecular function|transcription regulator activity|IEA|GO:0030528|MGI|na//molecular function|zinc ion binding|IEA|GO:0008270|MGI|na//biologica…	dna-dependent rna polymerase catalyzes the transcription of dna into rna using the four ribonucleoside triphosphates as substrates. component of rna polymerase ii which synthesizes mrna precursors and many functional non-coding rnas. pol ii is the central component of the basal rna polymerase ii transcription machinery. it is composed of mobile elements that move relative to each other. rpb9 is p…	nucleus (by similarity).		TRUE
BC064790	BC064790	Mm.313345	High mobility group box 1	Hmgb1	15289	15	5 G3|5 83.0 cM		molecular function|DNA binding|IEA|GO:0003677|MGI|na//molecular function|bent DNA binding|ISS|GO:0003681|MGI|na//molecular function|calcium-dependent protein kinase regulator activity|IDA|GO:0010858|MGI|7741753//molecular function|crossed form four-way junction DNA binding|ISS|GO:0000402|MGI|na//molecular function|cytokine activity|IDA|GO:0005125|MGI|ARRAY(0xaebef08)//molecular function|cytokine …	binds preferentially single-stranded dna and unwinds double stranded dna. heparin-binding protein that has a role in the extension of neurite-type cytoplasmic processes in developing cells.	nucleus. cytoplasm. note=associated with the plasma membrane of filipodia in process-growing cells, and also deposited into the substrate-attached material.		TRUE
BC065150	BC065150	Mm.287857	Pleiomorphic adenoma gene-like 1	Plagl1	22634	10	10 A2|10 15.0 cM		molecular function|DNA binding|ISO|GO:0003677|MGI|na//molecular function|protein binding|IPI|GO:0005515|MGI|18299245//biological process|positive regulation of transcription from RNA polymerase II promoter|ISO|GO:0045944|MGI|na				TRUE
BC066150	BC066150	Mm.46005	RNA binding motif protein 25	Rbm25	67039	12	12 D1		molecular function|nucleic acid binding|IEA|GO:0003676|MGI|na//molecular function|nucleotide binding|IEA|GO:0000166|MGI|na//biological process|mRNA processing|IEA|GO:0006397|MGI|na//cellular component|cytoplasm|IEA|GO:0005737|MGI|na//cellular component|nucleus|IEA|GO:0005634|MGI|na		nucleus speckle (by similarity). cytoplasm (by similarity).		TRUE
BC071254	BC071254												TRUE
BC075621	BC075621	Mm.124373	RNA binding motif protein 16	Rbm16	106583	17	17 A1						TRUE
BC075636	BC075636	Mm.36148	Vang-like 2 (van gogh, Drosophila)	Vangl2	93840	1	1 H3|1 93.4 cM		molecular function|protein binding|IPI|GO:0005515|MGI|ARRAY(0x9738e00)//biological process|apical protein localization|IMP|GO:0045176|MGI|ARRAY(0x969450c)//biological process|establishment of planar polarity|IMP|GO:0001736|MGI|ARRAY(0x9fffa94)//biological process|establishment or maintenance of epithelial cell apical/basal polarity|IMP|GO:0045197|MGI|17376975//biological process|heart looping|IMP…	involved in the control of early morphogenesis and patterning of both axial midline structures and the development of neural plate. plays a role in the regulation of planar cell polarity, particularly in the orientation of stereociliary bundles in the cochlea. required for polarization and movement of myocardializing cells in the outflow tract and seems to act via rhoa signaling to regulate this …	membrane; multi-pass membrane protein (potential).		TRUE
BC076499	BC076499	Mm.80970	Churchill domain containing 1	Churc1	211151	12	12 C3		molecular function|DNA binding|ISA|GO:0003677|MGI|14651851//molecular function|metal ion binding|IEA|GO:0046872|MGI|na//molecular function|transcription activator activity|ISA|GO:0016563|MGI|14651851//molecular function|zinc ion binding|IEA|GO:0008270|MGI|na//biological process|mesoderm development|ISA|GO:0007498|MGI|14651851//biological process|multicellular organismal development|IEA|GO:0007275…	transcriptional activator that mediates fgf signaling during neural development. plays a role in the regulation of cell movement. does not bind dna by itself (by similarity).			TRUE
BC082586	BC082586	Mm.26652	Synaptic nuclear envelope 2	Syne2	319565	12	12 C3		molecular function|actin binding|IEA|GO:0003779|MGI|na//molecular function|molecular_function|ND|GO:0003674|MGI|na//biological process|establishment or maintenance of cell polarity|IMP|GO:0007163|MGI|18477613//biological process|fibroblast migration|IMP|GO:0010761|MGI|18477613//biological process|nuclear envelope organization|IMP|GO:0006998|MGI|18477613//biological process|protein localization in…				TRUE
BC089461	BC089461	Mm.311918	Transcribed locus, strongly similar to NP_989488.2 eukaryotic translation elongation factor 1 alpha 1 [Gallus gallus]			17							TRUE
BC090402	BC090402	Mm.250564	Histone cluster 1, H2ad	Hist1h2ad	319165	13			molecular function|DNA binding|IEA|GO:0003677|MGI|na//molecular function|molecular_function|ND|GO:0003674|MGI|na//biological process|biological_process|ND|GO:0008150|MGI|na//biological process|nucleosome assembly|IEA|GO:0006334|MGI|na//cellular component|cellular_component|ND|GO:0005575|MGI|na//cellular component|chromosome|IEA|GO:0005694|MGI|na//cellular component|nucleosome|IEA|GO:0000786|MGI|n…	core component of nucleosome. nucleosomes wrap and compact dna into chromatin, limiting dna accessibility to the cellular machineries which require dna as a template. histones thereby play a central role in transcription regulation, dna repair, dna replication and chromosomal stability. dna accessibility is regulated via a complex set of post-translational modifications of histones, also called h…	nucleus.		TRUE
BC092099	BC092099	Mm.187554	RIKEN cDNA 1600014C10 gene	1600014C10Rik	72244	7	7 B1		cellular component|integral to membrane|IEA|GO:0016021|MGI|na//cellular component|membrane|IEA|GO:0016020|MGI|na		membrane; single-pass membrane protein (potential).		TRUE
BC098230	BC098230	Mm.28694	LSM6 homolog, U6 small nuclear RNA associated (S. cerevisiae)	Lsm6	78651	8	8 C1		molecular function|RNA binding|IEA|GO:0003723|MGI|na//molecular function|protein heterodimerization activity|ISO|GO:0046982|MGI|na//biological process|RNA splicing|IEA|GO:0008380|MGI|na//biological process|mRNA catabolic process|ISO|GO:0006402|MGI|na//biological process|mRNA processing|IEA|GO:0006397|MGI|na//biological process|rRNA processing|IEA|GO:0006364|MGI|na//biological process|tRNA process…	component of lsm protein complexes, which are involved in rna processing and may function in a chaperone-like manner, facilitating the efficient association of rna processing factors with their substrates. component of the cytoplasmic lsm1-lsm7 complex, which is thought to be involved in mrna degradation by activating the decapping step in the 5'-to-3' mrna decay pathway. component of the nuclear…	cytoplasm (by similarity). nucleus (by similarity).		TRUE
BC098230	BC098230	Mm.28694	LSM6 homolog, U6 small nuclear RNA associated (S. cerevisiae)	Lsm6	78651	8	8 C1		molecular function|RNA binding|IEA|GO:0003723|MGI|na//molecular function|protein heterodimerization activity|ISO|GO:0046982|MGI|na//biological process|RNA splicing|IEA|GO:0008380|MGI|na//biological process|mRNA catabolic process|ISO|GO:0006402|MGI|na//biological process|mRNA processing|IEA|GO:0006397|MGI|na//biological process|rRNA processing|IEA|GO:0006364|MGI|na//biological process|tRNA process…	component of lsm protein complexes, which are involved in rna processing and may function in a chaperone-like manner, facilitating the efficient association of rna processing factors with their substrates. component of the cytoplasmic lsm1-lsm7 complex, which is thought to be involved in mrna degradation by activating the decapping step in the 5'-to-3' mrna decay pathway. component of the nuclear…	cytoplasm (by similarity). nucleus (by similarity).		TRUE
BC098509	BC098509	Mm.276041	RIKEN cDNA 3110003A17 gene	3110003A17Rik	73112	10	10 A3						TRUE
BC100499	BC100499	Mm.259642	Small nuclear ribonucleoprotein polypeptide F	Snrpf	69878	10	10 C2		molecular function|RNA binding|IEA|GO:0003723|MGI|na//biological process|RNA splicing|IEA|GO:0008380|MGI|na//biological process|mRNA processing|IEA|GO:0006397|MGI|na//cellular component|nucleus|IEA|GO:0005634|MGI|na//cellular component|ribonucleoprotein complex|IEA|GO:0030529|MGI|na//cellular component|spliceosomal complex|IEA|GO:0005681|MGI|na				TRUE
BC100499	BC100499	Mm.259642	Small nuclear ribonucleoprotein polypeptide F	Snrpf	69878	10	10 C2		molecular function|RNA binding|IEA|GO:0003723|MGI|na//biological process|RNA splicing|IEA|GO:0008380|MGI|na//biological process|mRNA processing|IEA|GO:0006397|MGI|na//cellular component|nucleus|IEA|GO:0005634|MGI|na//cellular component|ribonucleoprotein complex|IEA|GO:0030529|MGI|na//cellular component|spliceosomal complex|IEA|GO:0005681|MGI|na				TRUE
BC100533	BC100533	Mm.439970	COX16 cytochrome c oxidase assembly homolog (S. cerevisiae)	Cox16	66272	12	12 D2		cellular component|integral to membrane|IEA|GO:0016021|MGI|na//cellular component|membrane|IEA|GO:0016020|MGI|na//cellular component|mitochondrion|IEA|GO:0005739|MGI|na		mitochondrion membrane; single-pass membrane protein (potential).		TRUE
BC106176	BC106176	Mm.360569	RNA binding motif protein 3	Rbm3	19652	X	X A1.1|X 2.0 cM		molecular function|RNA binding|IEA|GO:0003723|MGI|na//molecular function|nucleic acid binding|IEA|GO:0003676|MGI|na//molecular function|nucleotide binding|IEA|GO:0000166|MGI|na//molecular function|ribosomal large subunit binding|IPI|GO:0043023|MGI|15684048//biological process|gene silencing by miRNA, production of miRNAs|IDA|GO:0035196|MGI|15684048//biological process|response to cold|IDA|GO:0009…				TRUE
BE368005	BE368005												TRUE
BE573237	BE573237												TRUE
BI696984	BI696984	Mm.472053	Transcribed locus			13							TRUE
BU511373	BU511373	Mm.33796	H1 histone family, member X	H1fx	243529	6	6 D1		molecular function|DNA binding|IEA|GO:0003677|MGI|na//cellular component|chromosome|IEA|GO:0005694|MGI|na//cellular component|nucleus|IEA|GO:0005634|MGI|na				TRUE
BU555670	BU555670	Mm.27396	Cytochrome c oxidase, subunit XVII assembly protein homolog (yeast)	Cox17	12856	16	16 B3		molecular function|copper chaperone activity|IEA|GO:0016531|MGI|na//molecular function|copper ion binding|IDA|GO:0005507|MGI|12370308//molecular function|enzyme activator activity|IMP|GO:0008047|MGI|12370308//molecular function|metal ion binding|IEA|GO:0046872|MGI|na//biological process|copper ion transport|IEA|GO:0006825|MGI|na//cellular component|mitochondrial intermembrane space|IEA|GO:0005758…	copper chaperone for cytochrome c oxidase (cox). binds two copper ions and deliver them to the cu(a) site of cox (by similarity).	mitochondrion intermembrane space (by similarity).		TRUE
C80049	C80049												TRUE
D38379	D38379	Mm.326167	Pyruvate kinase, muscle	Pkm2	18746	9	9 B|9 52.0 cM		molecular function|ATP binding|IEA|GO:0005524|MGI|na//molecular function|catalytic activity|IEA|GO:0003824|MGI|na//molecular function|kinase activity|IEA|GO:0016301|MGI|na//molecular function|magnesium ion binding|IEA|GO:0000287|MGI|na//molecular function|metal ion binding|IEA|GO:0046872|MGI|na//molecular function|nucleotide binding|IEA|GO:0000166|MGI|na//molecular function|potassium ion binding|…	glycolytic enzyme that catalyzes the transfer of a phosphoryl group from phosphoenolpyruvate (pep) to adp, generating atp. stimulates pou5f1-mediated transcriptional activation (by similarity).	cytoplasm (by similarity). nucleus (by similarity).		TRUE
DV045548	DV045548	Mm.390468	Predicted gene 2695	Gm2695	100040297	12	12 E|12						TRUE
J00623	J00623												TRUE
J00623	J00623												TRUE
L04961	L04961	Mm.274770	Inactive X specific transcripts	Xist	213742	X	X D		biological process|dosage compensation, by inactivation of X chromosome|IDA|GO:0009048|MGI|12419249//biological process|dosage compensation, by inactivation of X chromosome|IGI|GO:0009048|MGI|15992549//cellular component|chromosome|IDA|GO:0005694|MGI|12419249				TRUE
L12721	L12721	Mm.157069	Delta-like 1 homolog (Drosophila)	Dlk1	13386	12	12 E-F1|12 54.0 cM		molecular function|calcium ion binding|IEA|GO:0005509|MGI|na//molecular function|protein binding|IPI|GO:0005515|MGI|15102471//biological process|embryonic development|IDA|GO:0009790|MGI|19247431//biological process|embryonic skeletal system development|IDA|GO:0048706|MGI|19247431//biological process|post-embryonic development|IDA|GO:0009791|MGI|19247431//cellular component|integral to membrane|IE…	may have a role in neuroendocrine differentiation. inhibits adipocyte differentiation.	membrane; single-pass type i membrane protein.		TRUE
L32836	L32836	Mm.330692	S-adenosylhomocysteine hydrolase	Ahcy	269378	16	2 H1|2 89.0 cM		molecular function|adenosylhomocysteinase activity|IDA|GO:0004013|MGI|12023972//molecular function|copper ion binding|IDA|GO:0005507|MGI|8419320//molecular function|hydrolase activity|IEA|GO:0016787|MGI|na//molecular function|protein self-association|IPI|GO:0043621|MGI|8419320//biological process|S-adenosylhomocysteine catabolic process|IDA|GO:0019510|MGI|12023972//biological process|one-carbon m…	adenosylhomocysteine is a competitive inhibitor of s- adenosyl-l-methionine-dependent methyl transferase reactions; therefore adenosylhomocysteinase may play a key role in the control of methylations via regulation of the intracellular concentration of adenosylhomocysteine.	cytoplasm. melanosome (by similarity).		TRUE
M19413	M19413	Mm.439689	Tubulin alpha, related sequence 1	Tuba-rs1	26947	17	17 A3.3		molecular function|GTP binding|IEA|GO:0005525|MGI|na//molecular function|nucleotide binding|IEA|GO:0000166|MGI|na//cellular component|microtubule|IEA|GO:0005874|MGI|na				TRUE
M20632	M20632												TRUE
M30774	M30774	Mm.391420	Thymidylate synthase, pseudogene	Tyms-ps	22172	10	10 C1						TRUE
M58566	M58566	Mm.235132	Zinc finger protein 36, C3H type-like 1	Zfp36l1	12192	12	12 C3		molecular function|DNA binding|IEA|GO:0003677|MGI|na//molecular function|mRNA binding|ISO|GO:0003729|MGI|ARRAY(0x9ab0450)//molecular function|metal ion binding|IEA|GO:0046872|MGI|na//molecular function|nucleic acid binding|IEA|GO:0003676|MGI|na//molecular function|zinc ion binding|IEA|GO:0008270|MGI|na//biological process|mRNA catabolic process|ISO|GO:0006402|MGI|10751406//biological process|nucl…	probable regulatory protein involved in regulating the response to growth factors.	nucleus.		TRUE
M77174	M77174												TRUE
NM_001001491	NM_001001491	Mm.295124	Tropomyosin 4	Tpm4	326618	8	8 B3.3		molecular function|actin binding|IEA|GO:0003779|MGI|na//molecular function|calcium ion binding|IEA|GO:0005509|MGI|na//molecular function|metal ion binding|IEA|GO:0046872|MGI|na//cellular component|cortical cytoskeleton|IDA|GO:0030863|MGI|16765662//cellular component|cytoplasm|IDA|GO:0005737|MGI|16765662//cellular component|cytoskeleton|IEA|GO:0005856|MGI|na//cellular component|filamentous actin|I…	binds to actin filaments in muscle and non-muscle cells. plays a central role, in association with the troponin complex, in the calcium dependent regulation of vertebrate striated muscle contraction. smooth muscle contraction is regulated by interaction with caldesmon. in non-muscle cells is implicated in stabilizing cytoskeleton actin filaments. binds calcium (by similarity).	cytoplasm, cytoskeleton (by similarity).		TRUE
NM_001001880	NM_001001880	Mm.46438	Myelin protein zero-like 1	Mpzl1	68481	1	1 H2.3		cellular component|integral to membrane|IEA|GO:0016021|MGI|na//cellular component|membrane|IEA|GO:0016020|MGI|na	cell surface receptor, which is involved in signal transduction processes. recruits ptpn11/shp-2 to the cell membrane and is a putative substrate of ptpn11/shp-2. is a major receptor for concanavalin a (cona) and is involved in cellular signaling induced by cona, which probably includes src family tyrosine- protein kinases. isoform 2 seems to have a dominant negative role; it blocks tyrosine phos…	membrane; single-pass type i membrane protein (potential).		TRUE
NM_001002239	NM_001002239	Mm.276337	Ribosomal protein L17	Rpl17	319195	18	18 E3		molecular function|molecular_function|ND|GO:0003674|MGI|na//molecular function|structural constituent of ribosome|IEA|GO:0003735|MGI|na//biological process|biological_process|ND|GO:0008150|MGI|na//biological process|translation|IEA|GO:0006412|MGI|na//cellular component|cellular_component|ND|GO:0005575|MGI|na//cellular component|intracellular|IEA|GO:0005622|MGI|na//cellular component|large ribosom…				TRUE
NM_001002927	NM_001002927	Mm.475097	Preproenkephalin	Penk	18619	4	4 A1|4 0.8 cM		molecular function|opioid peptide activity|IEA|GO:0001515|MGI|na//biological process|behavior|IMP|GO:0007610|MGI|8849726//biological process|behavioral fear response|IMP|GO:0001662|MGI|11172058//biological process|neuropeptide signaling pathway|IEA|GO:0007218|MGI|na//biological process|sensory perception of pain|IMP|GO:0019233|MGI|8849726//cellular component|extracellular region|IEA|GO:0005576|MG…	met- and leu-enkephalins compete with and mimic the effects of opiate drugs. they play a role in a number of physiologic functions, including pain perception and responses to stress. penk(114-133) and penk(238-259) increase glutamate release in the striatum. penk(114-133) decreases gaba concentration in the striatum.	secreted.		TRUE
NM_001005859	NM_001005859	Mm.140568	Ribosomal protein L34	Rpl34	68436	3	3 G3		molecular function|molecular_function|ND|GO:0003674|MGI|na//molecular function|structural constituent of ribosome|IEA|GO:0003735|MGI|na//biological process|biological_process|ND|GO:0008150|MGI|na//biological process|translation|IEA|GO:0006412|MGI|na//cellular component|cellular_component|ND|GO:0005575|MGI|na//cellular component|intracellular|IEA|GO:0005622|MGI|na//cellular component|ribonucleopro…				TRUE
NM_001007571	NM_001007571	Mm.200723	DNA segment, Chr 8, ERATO Doi 738, expressed	D8Ertd738e	101966	8	8 C3|8 39.0 cM			may have a potential role in hypercalcemia of malignancy (by similarity).			TRUE
NM_001007580	NM_001007580	Mm.298000	Fibronectin type III domain containing 3C1	Fndc3c1	333564	X	X D		cellular component|integral to membrane|IEA|GO:0016021|MGI|na//cellular component|membrane|IEA|GO:0016020|MGI|na		membrane; single-pass membrane protein (by similarity).		TRUE
NM_001013378	NM_001013378	Mm.29402	Ubiquitin specific peptidase like 1	Uspl1	231915	5	5 G3		molecular function|ubiquitin thiolesterase activity|IEA|GO:0004221|MGI|na//biological process|ubiquitin-dependent protein catabolic process|IEA|GO:0006511|MGI|na				TRUE
NM_001013414	NM_001013414	Mm.268347	Neuralized homolog 4 (Drosophila)	Neurl4	216860	11	11 B3						TRUE
NM_001013830	NM_001013830												TRUE
NM_001017429	NM_001017429	Mm.27396	Cytochrome c oxidase, subunit XVII assembly protein homolog (yeast)	Cox17	12856	16	16 B3		molecular function|copper chaperone activity|IEA|GO:0016531|MGI|na//molecular function|copper ion binding|IDA|GO:0005507|MGI|12370308//molecular function|enzyme activator activity|IMP|GO:0008047|MGI|12370308//molecular function|metal ion binding|IEA|GO:0046872|MGI|na//biological process|copper ion transport|IEA|GO:0006825|MGI|na//cellular component|mitochondrial intermembrane space|IEA|GO:0005758…	copper chaperone for cytochrome c oxidase (cox). binds two copper ions and deliver them to the cu(a) site of cox (by similarity).	mitochondrion intermembrane space (by similarity).		TRUE
NM_001024919	NM_001024919	Mm.34183	Biorientation of chromosomes in cell division 1	Bod1	69556	11	11 A4			required for proper chromosome biorientation through the detection or correction of syntelic attachments in mitotic spindles (by similarity).	centrosome (by similarity). kinetochore (by similarity). note=localizes at the centrosomes throughout the cell cycle, only dissociating during cytokinesis (by similarity). localizes at the kinetochore from prometaphase until anaphase (by similarity).		TRUE
NM_001031808	NM_001031808	Mm.23010	Mitochondrial ribosomal protein L41	Mrpl41	107733	2	2 A3		biological process|apoptosis|IEA|GO:0006915|MGI|na//biological process|cell cycle|IEA|GO:0007049|MGI|na//cellular component|mitochondrion|IEA|GO:0005739|MGI|na//cellular component|ribonucleoprotein complex|IEA|GO:0030529|MGI|na//cellular component|ribosome|IEA|GO:0005840|MGI|na	component of the mitochondrial ribosome large subunit. also involved in apoptosis and cell cycle. enhances tp53/p53 stability, thereby contributing to tp53/p53-induced apoptosis in response to growth-inhibitory condition. enhances tp53/p53 translocation to the mitochondria. has the ability to arrest the cell cycle at the g1 phase, possibly by stabilizing the cdkn1a and cdkn1b (p27kip1) proteins (…	mitochondrion (by similarity).		TRUE
NM_001033167	NM_001033167	Mm.23932	Solute carrier family 22, member 23	Slc22a23	73102	13	13 A3.3		molecular function|transporter activity|IEA|GO:0005215|MGI|na//biological process|ion transport|IEA|GO:0006811|MGI|na//biological process|transport|IEA|GO:0006810|MGI|na//cellular component|integral to membrane|IEA|GO:0016021|MGI|na//cellular component|membrane|IEA|GO:0016020|MGI|na		membrane; multi-pass membrane protein (potential).		TRUE
NM_001033217	NM_001033217	Mm.476820	Prickle like 1 (Drosophila)	Prickle1	106042	15	15 E3		molecular function|metal ion binding|IEA|GO:0046872|MGI|na//molecular function|zinc ion binding|IEA|GO:0008270|MGI|na//cellular component|cytoplasm|IEA|GO:0005737|MGI|na//cellular component|membrane|IEA|GO:0016020|MGI|na//cellular component|nucleus|IEA|GO:0005634|MGI|na				TRUE
NM_001033270	NM_001033270	Mm.258893	Solute carrier family 4, sodium bicarbonate cotransporter, member 7	Slc4a7	218756	14	14 A2		molecular function|anion exchanger activity|IEA|GO:0015380|MGI|na//molecular function|anion transmembrane transporter activity|IEA|GO:0008509|MGI|na//molecular function|inorganic anion exchanger activity|IEA|GO:0005452|MGI|na//molecular function|sodium ion binding|IEA|GO:0031402|MGI|na//molecular function|symporter activity|IEA|GO:0015293|MGI|na//biological process|anion transport|IEA|GO:0006820|…	electroneutral sodium- and bicarbonate-dependent cotransporter with a na(+):hco3(-) 1:1 stoichiometry. regulates intracellular ph and may play a role in bicarbonate salvage in secretory epithelia. may also have an associated sodium channel activity.	basolateral cell membrane; multi-pass membrane protein. apical cell membrane; multi-pass membrane protein (by similarity). cell projection, stereocilium (by similarity). note=also described at the apical cell membrane. localizes to the stereocilia of cochlear outer hair cells and to the lateral membrane of cochlear inner hair cells (by similarity).		TRUE
NM_001033305	NM_001033305	Mm.1103	NADH dehydrogenase (ubiquinone) 1 beta subcomplex, 6	Ndufb6	230075	4	4 A5		biological process|electron transport chain|IEA|GO:0022900|MGI|na//biological process|transport|IEA|GO:0006810|MGI|na//cellular component|integral to membrane|IEA|GO:0016021|MGI|na//cellular component|membrane|IEA|GO:0016020|MGI|na//cellular component|mitochondrial inner membrane|IEA|GO:0005743|MGI|na//cellular component|mitochondrion|IDA|GO:0005739|MGI|ARRAY(0xb82f68c)//cellular component|respir…	accessory subunit of the mitochondrial membrane respiratory chain nadh dehydrogenase (complex i), that is believed to be not involved in catalysis. complex i functions in the transfer of electrons from nadh to the respiratory chain. the immediate electron acceptor for the enzyme is believed to be ubiquinone (by similarity).	mitochondrion inner membrane; single-pass membrane protein; matrix side (by similarity).		TRUE
NM_001033980	NM_001033980	Mm.334852	Family with sequence similarity 92, member B	Fam92b	436062	8	8 E1						TRUE
NM_001037279	NM_001037279	Mm.259293	RIKEN cDNA 2700094K13 gene	2700094K13Rik	72657	2	2 D		molecular function|selenium binding|IEA|GO:0008430|MGI|na//biological process|cell redox homeostasis|IEA|GO:0045454|MGI|na	may be involved in a redox-related process (potential).			TRUE
NM_001037846	NM_001037846	Mm.351553	CCR4-NOT transcription complex, subunit 2	Cnot2	72068	10	10 D2		molecular function|molecular_function|ND|GO:0003674|MGI|na//molecular function|transcription regulator activity|IEA|GO:0030528|MGI|na//biological process|biological_process|ND|GO:0008150|MGI|na//biological process|regulation of transcription|IEA|GO:0045449|MGI|na//biological process|transcription|IEA|GO:0006350|MGI|na//cellular component|cellular_component|ND|GO:0005575|MGI|na//cellular component…	the ccr4-not complex functions as general transcription regulation complex (by similarity).	cytoplasm (probable). nucleus (probable).		TRUE
NM_001039087	NM_001039087	Mm.298274	Rap guanine nucleotide exchange factor (GEF) 1	Rapgef1	107746	2	2 B|2 18.5 cM		molecular function|SH3/SH2 adaptor activity|TAS|GO:0005070|MGI|7797522//molecular function|guanyl-nucleotide exchange factor activity|IDA|GO:0005085|MGI|14712229//molecular function|protein binding|IPI|GO:0005515|MGI|15102471//molecular function|signal transducer activity|TAS|GO:0004871|MGI|7797522//biological process|blood vessel development|IMP|GO:0001568|MGI|12466202//biological process|cell-c…				TRUE
NM_001039519	NM_001039519	Mm.293117	General transcription factor II A, 2	Gtf2a2	235459	9	9 D		molecular function|RNA polymerase II transcription factor activity|IEA|GO:0003702|MGI|na//biological process|regulation of transcription|IEA|GO:0045449|MGI|na//biological process|transcription|IEA|GO:0006350|MGI|na//biological process|transcription initiation from RNA polymerase II promoter|IEA|GO:0006367|MGI|na//cellular component|nucleus|IEA|GO:0005634|MGI|na//cellular component|transcription f…	tfiia is a component of the transcription machinery of rna polymerase ii and plays an important role in transcriptional activation. tfiia in a complex with tbp mediates transcriptional activity (by similarity).	nucleus (by similarity).		TRUE
NM_001039546	NM_001039546	Mm.4040	Myosin VI	Myo6	17920	9	9 E1|9 44.0 cM		molecular function|ATP binding|IEA|GO:0005524|MGI|na//molecular function|actin binding|IEA|GO:0003779|MGI|na//molecular function|actin filament binding|ISO|GO:0051015|MGI|15657400//molecular function|calmodulin binding|IEA|GO:0005516|MGI|na//molecular function|motor activity|IEA|GO:0003774|MGI|na//molecular function|nucleotide binding|IEA|GO:0000166|MGI|na//molecular function|protein binding|IPI|…	myosins are actin-based motor molecules with atpase activity. unconventional myosins serve in intracellular movements. myosin 6 is a reverse-direction motor protein that moves towards the minus-end of actin filaments. has slow rate of actin-activated adp release due to weak atp binding. functions in a variety of intracellular processes such as vesicular membrane trafficking and cell migration. re…	golgi apparatus, trans-golgi network membrane; peripheral membrane protein. nucleus. cytoplasm, perinuclear region. membrane, clathrin-coated pit. cell projection, ruffle. cytoplasmic vesicle. note=also present in endocyctic vesicles, and membrane ruffles. translocates from membrane ruffles, endocytic vesicles and cytoplasm to golgi apparatus, perinuclear membrane and nucleus through induction by…		TRUE
NM_007382	NM_007382	Mm.10530	Acyl-Coenzyme A dehydrogenase, medium chain	Acadm	11364	3	3 H3|3 73.6 cM		molecular function|FAD binding|IEA|GO:0050660|MGI|na//molecular function|acyl-CoA dehydrogenase activity|IEA|GO:0003995|MGI|na//molecular function|electron carrier activity|IEA|GO:0009055|MGI|na//molecular function|oxidoreductase activity|IEA|GO:0016491|MGI|na//molecular function|oxidoreductase activity, acting on the CH-CH group of donors|IEA|GO:0016627|MGI|na//biological process|cardiac muscle …	this enzyme is specific for acyl chain lengths of 4 to 16.	mitochondrion matrix (by similarity).		TRUE
NM_007392	NM_007392	Mm.213025	Actin, alpha 2, smooth muscle, aorta	Acta2	11475	19	19 C3		molecular function|ATP binding|IEA|GO:0005524|MGI|na//molecular function|nucleotide binding|IEA|GO:0000166|MGI|na//molecular function|protein binding|IEA|GO:0005515|MGI|na//biological process|regulation of blood pressure|IMP|GO:0008217|MGI|11053242//biological process|vascular smooth muscle contraction|IMP|GO:0014829|MGI|11053242//cellular component|actin cytoskeleton|IDA|GO:0015629|MGI|17882221/…	actins are highly conserved proteins that are involved in various types of cell motility and are ubiquitously expressed in all eukaryotic cells.	cytoplasm, cytoskeleton.		TRUE
NM_007393	NM_007393	Mm.391967	Actin, beta	Actb	11461	5	5 G2|5 80.0 cM		molecular function|ATP binding|IEA|GO:0005524|MGI|na//molecular function|nucleotide binding|IEA|GO:0000166|MGI|na//molecular function|protein binding|IEA|GO:0005515|MGI|na//cellular component|cortical cytoskeleton|IDA|GO:0030863|MGI|18723693//cellular component|cytoplasm|IEA|GO:0005737|MGI|na//cellular component|cytoskeleton|IEA|GO:0005856|MGI|na//cellular component|cytosol|IDA|GO:0005829|MGI|ARR…	actins are highly conserved proteins that are involved in various types of cell motility and are ubiquitously expressed in all eukaryotic cells.	cytoplasm, cytoskeleton.		TRUE
NM_007408	NM_007408	Mm.381	Perilipin 2	Plin2	11520	4	4 C4|4 38.9 cM		molecular function|protein binding|IPI|GO:0005515|MGI|15136565//biological process|lipid storage|IDA|GO:0019915|MGI|12562852//biological process|long-chain fatty acid transport|IDA|GO:0015909|MGI|10358026//cellular component|cytoplasm|IDA|GO:0005737|MGI|16581799//cellular component|lipid particle|IDA|GO:0005811|MGI|12562852//cellular component|membrane|TAS|GO:0016020|MGI|8325636//cellular compone…	may be involved in development and maintenance of adipose tissue.	membrane; peripheral membrane protein.		TRUE
NM_007438	NM_007438	Mm.275831	Aldolase A, fructose-bisphosphate	Aldoa	11674	7	7 F4		molecular function|catalytic activity|IEA|GO:0003824|MGI|na//molecular function|fructose-bisphosphate aldolase activity|IDA|GO:0004332|MGI|11785984//molecular function|lyase activity|IEA|GO:0016829|MGI|na//biological process|glycolysis|IEA|GO:0006096|MGI|na//biological process|metabolic process|IEA|GO:0008152|MGI|na//cellular component|flagellum|IDA|GO:0019861|MGI|16687649				TRUE
NM_007438	NM_007438	Mm.275831	Aldolase A, fructose-bisphosphate	Aldoa	11674	7	7 F4		molecular function|catalytic activity|IEA|GO:0003824|MGI|na//molecular function|fructose-bisphosphate aldolase activity|IDA|GO:0004332|MGI|11785984//molecular function|lyase activity|IEA|GO:0016829|MGI|na//biological process|glycolysis|IEA|GO:0006096|MGI|na//biological process|metabolic process|IEA|GO:0008152|MGI|na//cellular component|flagellum|IDA|GO:0019861|MGI|16687649				TRUE
NM_007444	NM_007444	Mm.476925	S-adenosylmethionine decarboxylase 2	Amd2	100041585	10	10 B1		molecular function|adenosylmethionine decarboxylase activity|IDA|GO:0004014|MGI|7890685//molecular function|carboxy-lyase activity|IEA|GO:0016831|MGI|na//molecular function|lyase activity|IEA|GO:0016829|MGI|na//biological process|polyamine biosynthetic process|IEA|GO:0006596|MGI|na//biological process|spermidine biosynthetic process|IEA|GO:0008295|MGI|na//biological process|spermine biosynthetic …				TRUE
NM_007471	NM_007471	Mm.277585	Amyloid beta (A4) precursor protein	App	11820	16	16 C3-qter|16 56.0 cM		molecular function|DNA binding|IDA|GO:0003677|MGI|15944124//molecular function|binding|IEA|GO:0005488|MGI|na//molecular function|copper ion binding|IEA|GO:0005507|MGI|na//molecular function|heparin binding|IEA|GO:0008201|MGI|na//molecular function|iron ion binding|IEA|GO:0005506|MGI|na//molecular function|metal ion binding|IEA|GO:0046872|MGI|na//molecular function|peptidase inhibitor activity|IEA…	n-app binds tnfrsf21 triggering caspase activation and degeneration of both neuronal cell bodies (via caspase-3) and axons (via caspase-6) (by similarity).	membrane; single-pass type i membrane protein. membrane, clathrin-coated pit. note=cell surface protein that rapidly becomes internalized via clathrin-coated pits. during maturation, the immature app (n-glycosylated in the endoplasmic reticulum) moves to the golgi complex where complete maturation occurs (o-glycosylated and sulfated). after alpha-secretase cleavage, soluble app is released into t…		TRUE
NM_007475	NM_007475	Mm.371545	Ribosomal protein, large, P0	Rplp0	11837	5	5 F		molecular function|structural constituent of ribosome|IEA|GO:0003735|MGI|na//biological process|ribosome biogenesis|IEA|GO:0042254|MGI|na//biological process|translational elongation|IEA|GO:0006414|MGI|na//cellular component|intracellular|IEA|GO:0005622|MGI|na//cellular component|ribonucleoprotein complex|IEA|GO:0030529|MGI|na//cellular component|ribosome|IEA|GO:0005840|MGI|na	ribosomal protein p0 is the functional equivalent of e.coli protein l10.			TRUE
NM_007475	NM_007475	Mm.371545	Ribosomal protein, large, P0	Rplp0	11837	5	5 F		molecular function|structural constituent of ribosome|IEA|GO:0003735|MGI|na//biological process|ribosome biogenesis|IEA|GO:0042254|MGI|na//biological process|translational elongation|IEA|GO:0006414|MGI|na//cellular component|intracellular|IEA|GO:0005622|MGI|na//cellular component|ribonucleoprotein complex|IEA|GO:0030529|MGI|na//cellular component|ribosome|IEA|GO:0005840|MGI|na	ribosomal protein p0 is the functional equivalent of e.coli protein l10.			TRUE
NM_007476	NM_007476	Mm.371546	ADP-ribosylation factor 1	Arf1	11840	11	11 B2		molecular function|GTP binding|TAS|GO:0005525|MGI|8947846//molecular function|nucleotide binding|IEA|GO:0000166|MGI|na//biological process|protein transport|TAS|GO:0015031|MGI|8947846//biological process|small GTPase mediated signal transduction|IEA|GO:0007264|MGI|na//biological process|transport|IEA|GO:0006810|MGI|na//biological process|vesicle-mediated transport|IDA|GO:0016192|MGI|14728599//cel…	gtp-binding protein that functions as an allosteric activator of the cholera toxin catalytic subunit, an adp- ribosyltransferase. involved in protein trafficking among different compartments. modulates vesicle budding and uncoating within the golgi complex. deactivation induces the redistribution of the entire golgi complex to the endoplasmic reticulum, suggesting a crucial role in protein traffi…	golgi apparatus.		TRUE
NM_007479	NM_007479	Mm.297768	ADP-ribosylation factor 4	Arf4	11843	14	14 A3|14 8.5 cM		molecular function|GTP binding|TAS|GO:0005525|MGI|8947846//molecular function|nucleotide binding|IEA|GO:0000166|MGI|na//biological process|protein transport|TAS|GO:0015031|MGI|8947846//biological process|small GTPase mediated signal transduction|IEA|GO:0007264|MGI|na//biological process|transport|IEA|GO:0006810|MGI|na//biological process|vesicle-mediated transport|IEA|GO:0016192|MGI|na//cellular …	gtp-binding protein that functions as an allosteric activator of the cholera toxin catalytic subunit, an adp- ribosyltransferase. involved in protein trafficking; may modulate vesicle budding and uncoating within the golgi apparatus.	golgi apparatus.		TRUE
NM_007484	NM_007484	Mm.262	Ras homolog gene family, member C	Rhoc	11853	3	3 F2.2		molecular function|GTP binding|IEA|GO:0005525|MGI|na//molecular function|nucleotide binding|IEA|GO:0000166|MGI|na//molecular function|protein binding|IPI|GO:0005515|MGI|ARRAY(0xaeba494)//biological process|small GTPase mediated signal transduction|IEA|GO:0007264|MGI|na//cellular component|intracellular|IEA|GO:0005622|MGI|na//cellular component|membrane|IEA|GO:0016020|MGI|na//cellular component|nu…	regulates a signal transduction pathway linking plasma membrane receptors to the assembly of focal adhesions and actin stress fibers.	cell membrane; lipid-anchor; cytoplasmic side (potential).		TRUE
NM_007506	NM_007506	Mm.371547	ATP synthase, H+ transporting, mitochondrial F0 complex, subunit c (subunit 9), isoform 1	Atp5g1	11951	11	11 D		molecular function|hydrogen ion transmembrane transporter activity|IEA|GO:0015078|MGI|na//molecular function|lipid binding|IEA|GO:0008289|MGI|na//biological process|ATP synthesis coupled proton transport|IEA|GO:0015986|MGI|na//biological process|ion transport|IEA|GO:0006811|MGI|na//biological process|proton transport|IEA|GO:0015992|MGI|na//biological process|transport|IEA|GO:0006810|MGI|na//cellu…	mitochondrial membrane atp synthase (f(1)f(0) atp synthase or complex v) produces atp from adp in the presence of a proton gradient across the membrane which is generated by electron transport complexes of the respiratory chain. f-type atpases consist of two structural domains, f(1) - containing the extramembraneous catalytic core and f(0) - containing the membrane proton channel, linked together…	mitochondrion membrane; multi-pass membrane protein.		TRUE
NM_007507	NM_007507	Mm.136093	ATP synthase, H+ transporting, mitochondrial F1F0 complex, subunit e	Atp5k	11958	5	5 F|5 56.0 cM		molecular function|hydrogen ion transmembrane transporter activity|IEA|GO:0015078|MGI|na//biological process|ATP biosynthetic process|IEA|GO:0006754|MGI|na//biological process|ATP synthesis coupled proton transport|IEA|GO:0015986|MGI|na//biological process|ion transport|IEA|GO:0006811|MGI|na//biological process|proton transport|IEA|GO:0015992|MGI|na//biological process|transport|IEA|GO:0006810|MG…	mitochondrial membrane atp synthase (f(1)f(0) atp synthase or complex v) produces atp from adp in the presence of a proton gradient across the membrane which is generated by electron transport complexes of the respiratory chain. f-type atpases consist of two structural domains, f(1) - containing the extramembraneous catalytic core, and f(0) - containing the membrane proton channel, linked togethe…	mitochondrion. mitochondrion inner membrane.		TRUE
NM_007512	NM_007512	Mm.2171	ATPase inhibitory factor 1	Atpif1	11983	4	4 D2.3		molecular function|enzyme inhibitor activity|IEA|GO:0004857|MGI|na//biological process|negative regulation of nucleotide metabolic process|IEA|GO:0045980|MGI|na//cellular component|mitochondrion|IDA|GO:0005739|MGI|14651853	thought to be a regulatory component of the atp- synthesizing complex in the mitochondria.	mitochondrion.		TRUE
NM_007564	NM_007564	Mm.235132	Zinc finger protein 36, C3H type-like 1	Zfp36l1	12192	12	12 C3		molecular function|DNA binding|IEA|GO:0003677|MGI|na//molecular function|mRNA binding|ISO|GO:0003729|MGI|ARRAY(0x9ab0450)//molecular function|metal ion binding|IEA|GO:0046872|MGI|na//molecular function|nucleic acid binding|IEA|GO:0003676|MGI|na//molecular function|zinc ion binding|IEA|GO:0008270|MGI|na//biological process|mRNA catabolic process|ISO|GO:0006402|MGI|10751406//biological process|nucl…	probable regulatory protein involved in regulating the response to growth factors.	nucleus.		TRUE
NM_007589	NM_007589	Mm.329243	Calmodulin 2	Calm2	12314	17	17 E4		molecular function|calcium ion binding|TAS|GO:0005509|MGI|2469574//biological process|cell cycle|IDA|GO:0007049|MGI|2469574	calmodulin mediates the control of a large number of enzymes and other proteins by ca(2+). among the enzymes to be stimulated by the calmodulin-ca(2+) complex are a number of protein kinases and phosphatases. together with cep110 and centrin, is involved in a genetic pathway that regulates the centrosome cycle and progression through cytokinesis (by similarity).	spindle. note=distributed throughout the cell during interphase, but during mitosis becomes dramatically localized to the spindle poles and the spindle microtubules (by similarity).		TRUE
NM_007589	NM_007589	Mm.329243	Calmodulin 2	Calm2	12314	17	17 E4		molecular function|calcium ion binding|TAS|GO:0005509|MGI|2469574//biological process|cell cycle|IDA|GO:0007049|MGI|2469574	calmodulin mediates the control of a large number of enzymes and other proteins by ca(2+). among the enzymes to be stimulated by the calmodulin-ca(2+) complex are a number of protein kinases and phosphatases. together with cep110 and centrin, is involved in a genetic pathway that regulates the centrosome cycle and progression through cytokinesis (by similarity).	spindle. note=distributed throughout the cell during interphase, but during mitosis becomes dramatically localized to the spindle poles and the spindle microtubules (by similarity).		TRUE
NM_007590	NM_007590	Mm.288630	Calmodulin 3	Calm3	12315	7	7 A2|7 4.0 cM		molecular function|calcium ion binding|TAS|GO:0005509|MGI|2469574//biological process|cell cycle|IDA|GO:0007049|MGI|2469574	calmodulin mediates the control of a large number of enzymes and other proteins by ca(2+). among the enzymes to be stimulated by the calmodulin-ca(2+) complex are a number of protein kinases and phosphatases. together with cep110 and centrin, is involved in a genetic pathway that regulates the centrosome cycle and progression through cytokinesis (by similarity).	spindle. note=distributed throughout the cell during interphase, but during mitosis becomes dramatically localized to the spindle poles and the spindle microtubules (by similarity).		TRUE
NM_007591	NM_007591	Mm.1971	Calreticulin	Calr	12317	8	8 C3|8 37.0 cM		molecular function|calcium ion binding|IDA|GO:0005509|MGI|3513762//molecular function|mRNA binding|IDA|GO:0003729|MGI|14726956//molecular function|metal ion binding|IEA|GO:0046872|MGI|na//molecular function|sugar binding|IEA|GO:0005529|MGI|na//molecular function|unfolded protein binding|IEA|GO:0051082|MGI|na//molecular function|zinc ion binding|IEA|GO:0008270|MGI|na//biological process|cortical a…	molecular calcium binding chaperone promoting folding, oligomeric assembly and quality control in the er via the calreticulin/calnexin cycle. this lectin interacts transiently with almost all of the monoglucosylated glycoproteins that are synthesized in the er. interacts with the dna-binding domain of nr3c1 and mediates its nuclear export (by similarity).	endoplasmic reticulum lumen. cytoplasmic granule. note=associated with the lytic granules in the cytolytic t-lymphocytes.		TRUE
NM_007610	NM_007610	Mm.3921	Caspase 2	Casp2	12366	6	6 B2.1|6 20.5 cM		molecular function|cysteine-type endopeptidase activity|IEA|GO:0004197|MGI|na//molecular function|cysteine-type peptidase activity|IEA|GO:0008234|MGI|na//molecular function|hydrolase activity|IEA|GO:0016787|MGI|na//molecular function|peptidase activity|IDA|GO:0008233|MGI|16183742//molecular function|peptidase activity|RCA|GO:0008233|MGI|12819136//molecular function|protein binding|IPI|GO:0005515|…	involved in the activation cascade of caspases responsible for apoptosis execution. might function by either activating some proteins required for cell death or inactivating proteins necessary for cell survival. may be important in multistep carcinogenesis.			TRUE
NM_007614	NM_007614	Mm.291928	Catenin (cadherin associated protein), beta 1	Ctnnb1	12387	9	9 F4|9 72.0 cM		molecular function|DNA binding|IDA|GO:0003677|MGI|12235125//molecular function|alpha-catenin binding|IPI|GO:0045294|MGI|12432063//molecular function|binding|IEA|GO:0005488|MGI|na//molecular function|cadherin binding|IPI|GO:0045296|MGI|15057752//molecular function|chromatin binding|IDA|GO:0003682|MGI|ARRAY(0x9633ee0)//molecular function|double-stranded DNA binding|IDA|GO:0003690|MGI|16678101//mole…	involved in the regulation of cell adhesion and in signal transduction through the wnt pathway.	cytoplasm. cytoplasm, cytoskeleton. nucleus. note=cytoplasmic when it is unstabilized (high level of phosphorylation) or bound to cdh1. translocates to the nucleus when it is stabilized (low level of phosphorylation). interaction with glis2 promotes nuclear translocation.		TRUE
NM_007620	NM_007620	Mm.26940	Carbonyl reductase 1	Cbr1	12408	16	16 C4|16 67.0 cM		molecular function|binding|IEA|GO:0005488|MGI|na//molecular function|carbonyl reductase (NADPH) activity|TAS|GO:0004090|MGI|8661038//molecular function|catalytic activity|IEA|GO:0003824|MGI|na//molecular function|oxidoreductase activity|IEA|GO:0016491|MGI|na//biological process|biological_process|ND|GO:0008150|MGI|na//biological process|metabolic process|IEA|GO:0008152|MGI|na//biological process|…		cytoplasm.		TRUE
NM_007633	NM_007633	Mm.16110	Cyclin E1	Ccne1	12447	7	7 B2|7 16.0 cM		molecular function|cyclin-dependent protein kinase regulator activity|IDA|GO:0016538|MGI|12970171//molecular function|kinase activity|IDA|GO:0016301|MGI|12124778//molecular function|protein binding|IPI|GO:0005515|MGI|ARRAY(0xc934ba8)//biological process|DNA replication initiation|IMP|GO:0006270|MGI|12941272//biological process|cell cycle|IEA|GO:0007049|MGI|na//biological process|cell division|IEA…	essential for the control of the cell cycle at the g1/s (start) transition.	nucleus (by similarity).		TRUE
NM_007653	NM_007653	Mm.371552	CD63 antigen	Cd63	12512	10	10 D3|10 72.0 cM		cellular component|endosome|IEA|GO:0005768|MGI|na//cellular component|endosome membrane|ISO|GO:0010008|MGI|15229288//cellular component|integral to membrane|IEA|GO:0016021|MGI|na//cellular component|late endosome|IDA|GO:0005770|MGI|14668490//cellular component|lysosome|IDA|GO:0005764|MGI|14668490//cellular component|membrane|IEA|GO:0016020|MGI|na//cellular component|plasma membrane|IEA|GO:0005886…	may play some role in signal transduction pathways.	cell membrane; multi-pass membrane protein (by similarity). lysosome membrane; multi-pass membrane protein (by similarity). late endosome membrane; multi-pass membrane protein (by similarity).		TRUE
NM_007693	NM_007693	Mm.4137	Chromogranin A	Chga	12652	12	12 E|12 48.0 cM		molecular function|calcium ion binding|IEA|GO:0005509|MGI|na//molecular function|protein binding|IPI|GO:0005515|MGI|16369483//cellular component|extracellular region|IEA|GO:0005576|MGI|na	pancreastatin strongly inhibits glucose induced insulin release from the pancreas.	secreted. note=neuroendocrine and endocrine secretory granules.		TRUE
NM_007694	NM_007694	Mm.255241	Chromogranin B	Chgb	12653	2	2 F-G|2 75.6 cM		molecular function|protein binding|IPI|GO:0005515|MGI|16369483//cellular component|extracellular region|IEA|GO:0005576|MGI|na	secretogranin-1 is a neuroendocrine secretory granule protein, which may be the precursor for other biologically active peptides.	secreted. note=neuroendocrine and endocrine secretory granules.		TRUE
NM_007694	NM_007694	Mm.255241	Chromogranin B	Chgb	12653	2	2 F-G|2 75.6 cM		molecular function|protein binding|IPI|GO:0005515|MGI|16369483//cellular component|extracellular region|IEA|GO:0005576|MGI|na	secretogranin-1 is a neuroendocrine secretory granule protein, which may be the precursor for other biologically active peptides.	secreted. note=neuroendocrine and endocrine secretory granules.		TRUE
NM_007694	NM_007694	Mm.255241	Chromogranin B	Chgb	12653	2	2 F-G|2 75.6 cM		molecular function|protein binding|IPI|GO:0005515|MGI|16369483//cellular component|extracellular region|IEA|GO:0005576|MGI|na	secretogranin-1 is a neuroendocrine secretory granule protein, which may be the precursor for other biologically active peptides.	secreted. note=neuroendocrine and endocrine secretory granules.		TRUE
NM_007694	NM_007694	Mm.255241	Chromogranin B	Chgb	12653	2	2 F-G|2 75.6 cM		molecular function|protein binding|IPI|GO:0005515|MGI|16369483//cellular component|extracellular region|IEA|GO:0005576|MGI|na	secretogranin-1 is a neuroendocrine secretory granule protein, which may be the precursor for other biologically active peptides.	secreted. note=neuroendocrine and endocrine secretory granules.		TRUE
NM_007694	NM_007694	Mm.255241	Chromogranin B	Chgb	12653	2	2 F-G|2 75.6 cM		molecular function|protein binding|IPI|GO:0005515|MGI|16369483//cellular component|extracellular region|IEA|GO:0005576|MGI|na	secretogranin-1 is a neuroendocrine secretory granule protein, which may be the precursor for other biologically active peptides.	secreted. note=neuroendocrine and endocrine secretory granules.		TRUE
NM_007694	NM_007694	Mm.255241	Chromogranin B	Chgb	12653	2	2 F-G|2 75.6 cM		molecular function|protein binding|IPI|GO:0005515|MGI|16369483//cellular component|extracellular region|IEA|GO:0005576|MGI|na	secretogranin-1 is a neuroendocrine secretory granule protein, which may be the precursor for other biologically active peptides.	secreted. note=neuroendocrine and endocrine secretory granules.		TRUE
NM_007694	NM_007694	Mm.255241	Chromogranin B	Chgb	12653	2	2 F-G|2 75.6 cM		molecular function|protein binding|IPI|GO:0005515|MGI|16369483//cellular component|extracellular region|IEA|GO:0005576|MGI|na	secretogranin-1 is a neuroendocrine secretory granule protein, which may be the precursor for other biologically active peptides.	secreted. note=neuroendocrine and endocrine secretory granules.		TRUE
NM_007694	NM_007694	Mm.255241	Chromogranin B	Chgb	12653	2	2 F-G|2 75.6 cM		molecular function|protein binding|IPI|GO:0005515|MGI|16369483//cellular component|extracellular region|IEA|GO:0005576|MGI|na	secretogranin-1 is a neuroendocrine secretory granule protein, which may be the precursor for other biologically active peptides.	secreted. note=neuroendocrine and endocrine secretory granules.		TRUE
NM_007694	NM_007694	Mm.255241	Chromogranin B	Chgb	12653	2	2 F-G|2 75.6 cM		molecular function|protein binding|IPI|GO:0005515|MGI|16369483//cellular component|extracellular region|IEA|GO:0005576|MGI|na	secretogranin-1 is a neuroendocrine secretory granule protein, which may be the precursor for other biologically active peptides.	secreted. note=neuroendocrine and endocrine secretory granules.		TRUE
NM_007694	NM_007694	Mm.255241	Chromogranin B	Chgb	12653	2	2 F-G|2 75.6 cM		molecular function|protein binding|IPI|GO:0005515|MGI|16369483//cellular component|extracellular region|IEA|GO:0005576|MGI|na	secretogranin-1 is a neuroendocrine secretory granule protein, which may be the precursor for other biologically active peptides.	secreted. note=neuroendocrine and endocrine secretory granules.		TRUE
NM_007705	NM_007705	Mm.17898	Cold inducible RNA binding protein	Cirbp	12696	10	10 C1|10 44.0 cM		molecular function|RNA binding|IEA|GO:0003723|MGI|na//molecular function|nucleic acid binding|IEA|GO:0003676|MGI|na//molecular function|nucleotide binding|IEA|GO:0000166|MGI|na//biological process|response to stress|IEA|GO:0006950|MGI|na//cellular component|nucleus|IEA|GO:0005634|MGI|na	seems to play an essential role in cold-induced suppression of cell proliferation.	nucleus, nucleoplasm.		TRUE
NM_007713	NM_007713	Mm.25720	CDC-like kinase 3	Clk3	102414	9	9 C		molecular function|ATP binding|IEA|GO:0005524|MGI|na//molecular function|kinase activity|IEA|GO:0016301|MGI|na//molecular function|nucleotide binding|IEA|GO:0000166|MGI|na//molecular function|protein kinase activity|IEA|GO:0004672|MGI|na//molecular function|protein serine/threonine kinase activity|IEA|GO:0004674|MGI|na//molecular function|protein tyrosine kinase activity|IDA|GO:0004713|MGI|930701…	phosphorylates serine- and arginine-rich (sr) proteins of the spliceosomal complex. may be a constituent of a network of regulatory mechanisms that enable sr proteins to control rna splicing. phosphorylates serines, threonines and tyrosines.	nucleus (by similarity). cytoplasm. acrosome.		TRUE
NM_007729	NM_007729	Mm.209715	Collagen, type XI, alpha 1	Col11a1	12814	3	3 F3|3 53.1 cM		molecular function|extracellular matrix structural constituent|IEA|GO:0005201|MGI|na//molecular function|structural molecule activity|IEA|GO:0005198|MGI|na//biological process|cartilage condensation|IMP|GO:0001502|MGI|3070812//biological process|cartilage development|IMP|GO:0051216|MGI|ARRAY(0x8ef4910)//biological process|cell adhesion|IEA|GO:0007155|MGI|na//biological process|chondrocyte develop…	may play an important role in fibrillogenesis by controlling lateral growth of collagen ii fibrils.	secreted, extracellular space, extracellular matrix (by similarity).		TRUE
NM_007731	NM_007731	Mm.300931	Collagen, type XIII, alpha 1	Col13a1	12817	10	10 B4|10 31.5 cM		molecular function|heparin binding|IEA|GO:0008201|MGI|na//molecular function|protein binding|IEA|GO:0005515|MGI|na//biological process|cell adhesion|IEA|GO:0007155|MGI|na//biological process|cell differentiation|IEA|GO:0030154|MGI|na//biological process|endochondral ossification|IEP|GO:0001958|MGI|11470398//biological process|morphogenesis of a branching structure|IEP|GO:0001763|MGI|11470398//bio…	involved in cell-matrix and cell-cell adhesion interactions that are required for normal development. may participate in the linkage between muscle fiber and basement membrane. may play a role in endochondral ossification of bone and branching morphogenesis of lung. binds heparin.	cell membrane; single-pass type ii membrane protein.		TRUE
NM_007739	NM_007739	Mm.478110	Collagen, type VIII, alpha 1	Col8a1	12837	16	16 C1.1		molecular function|protein binding|IEA|GO:0005515|MGI|na//biological process|camera-type eye morphogenesis|IGI|GO:0048593|MGI|16051690//biological process|cell adhesion|IEA|GO:0007155|MGI|na//biological process|epithelial cell proliferation|IGI|GO:0050673|MGI|16051690//biological process|positive regulation of cell-substrate adhesion|IDA|GO:0010811|MGI|18757743//cellular component|basement membra…				TRUE
NM_007741	NM_007741	Mm.269384	Collagen, type IX, alpha 2	Col9a2	12840	4	4 D2.2|4 53.0 cM		cellular component|extracellular region|IEA|GO:0005576|MGI|na//cellular component|proteinaceous extracellular matrix|IEA|GO:0005578|MGI|na	structural component of hyaline cartilage and vitreous of the eye.	secreted, extracellular space, extracellular matrix (by similarity).		TRUE
NM_007742	NM_007742	Mm.277735	Collagen, type I, alpha 1	Col1a1	12842	11	11 D|11 56.0 cM		molecular function|extracellular matrix structural constituent|IDA|GO:0005201|MGI|15383546//molecular function|platelet-derived growth factor binding|ISO|GO:0048407|MGI|na//molecular function|protein binding|IPI|GO:0005515|MGI|ARRAY(0x8d1dc2c)//biological process|blood vessel development|IMP|GO:0001568|MGI|14630726//biological process|bone trabecula formation|IGI|GO:0060346|MGI|17440987//biologic…	type i collagen is a member of group i collagen (fibrillar forming collagen).	secreted, extracellular space, extracellular matrix (by similarity).		TRUE
NM_007743	NM_007743	Mm.277792	Collagen, type I, alpha 2	Col1a2	12843	6	6 A1|6 0.68 cM		molecular function|SMAD binding|IPI|GO:0046332|MGI|14559231//molecular function|extracellular matrix structural constituent|IEA|GO:0005201|MGI|na//molecular function|platelet-derived growth factor binding|ISO|GO:0048407|MGI|na//molecular function|protein binding|IPI|GO:0005515|MGI|7629088//cellular component|collagen|IDA|GO:0005581|MGI|ARRAY(0x96989e0)//cellular component|collagen type I|IDA|GO:0…	type i collagen is a member of group i collagen (fibrillar forming collagen).	secreted, extracellular space, extracellular matrix (by similarity).		TRUE
NM_007750	NM_007750	Mm.14022	Cytochrome c oxidase, subunit VIIIa	Cox8a	12868	19	19 A		molecular function|cytochrome-c oxidase activity|IEA|GO:0004129|MGI|na//cellular component|integral to membrane|IEA|GO:0016021|MGI|na//cellular component|membrane|IEA|GO:0016020|MGI|na//cellular component|mitochondrial inner membrane|IEA|GO:0005743|MGI|na//cellular component|mitochondrion|IDA|GO:0005739|MGI|14651853	this protein is one of the nuclear-coded polypeptide chains of cytochrome c oxidase, the terminal oxidase in mitochondrial electron transport.	mitochondrion inner membrane.		TRUE
NM_007798	NM_007798	Mm.236553	Cathepsin B	Ctsb	13030	14	14 D1|14 28.0 cM		molecular function|cysteine-type endopeptidase activity|IEA|GO:0004197|MGI|na//molecular function|cysteine-type peptidase activity|IEA|GO:0008234|MGI|na//molecular function|hydrolase activity|IEA|GO:0016787|MGI|na//molecular function|peptidase activity|IEA|GO:0008233|MGI|na//biological process|proteolysis|IEA|GO:0006508|MGI|na//biological process|regulation of catalytic activity|IEA|GO:0050790|MG…	thiol protease which is believed to participate in intracellular degradation and turnover of proteins. has also been implicated in tumor invasion and metastasis.	lysosome. melanosome (by similarity).		TRUE
NM_007830	NM_007830	Mm.2785	Diazepam binding inhibitor	Dbi	13167	1	1 E2		molecular function|acyl-CoA binding|IEA|GO:0000062|MGI|na//molecular function|binding|IEA|GO:0005488|MGI|na//molecular function|lipid binding|IEA|GO:0008289|MGI|na//biological process|transport|IEA|GO:0006810|MGI|na//cellular component|mitochondrion|IDA|GO:0005739|MGI|14651853	binds medium- and long-chain acyl-coa esters with very high affinity and may function as an intracellular carrier of acyl-coa esters. it is also able to displace diazepam from the benzodiazepine (bzd) recognition site located on the gaba type a receptor. it is therefore possible that this protein also acts as a neuropeptide to modulate the action of the gaba receptor.			TRUE
NM_007850	NM_007850	Mm.436573	Defensin, alpha, 3	Defa3	13237	8	8 A2		biological process|defense response|IEA|GO:0006952|MGI|na//biological process|defense response to bacterium|IEA|GO:0042742|MGI|na//cellular component|extracellular region|IEA|GO:0005576|MGI|na//cellular component|extracellular space|IEA|GO:0005615|MGI|na	probably contributes to the antimicrobial barrier function of the small bowel mucosa.	secreted.		TRUE
NM_007896	NM_007896	Mm.143877	Microtubule-associated protein, RP/EB family, member 1	Mapre1	13589	2	2 H1|2 84.0 cM		molecular function|microtubule binding|IEA|GO:0008017|MGI|na//molecular function|microtubule plus-end binding|IDA|GO:0051010|MGI|16247022//molecular function|protein binding|IPI|GO:0005515|MGI|16247022//biological process|cell cycle|IEA|GO:0007049|MGI|na//biological process|cell division|IEA|GO:0051301|MGI|na//biological process|mitosis|IEA|GO:0007067|MGI|na//cellular component|Golgi apparatus|ID…	may be involved in microtubule polymerization, and spindle function by stabilizing microtubules and anchoring them at centrosomes (by similarity). may play a role in cell migration.	cytoplasm (by similarity). cytoplasm, cytoskeleton (by similarity). centrosome (by similarity). note=associated with the microtubule network at the growing distal tip of microtubules. also enriched at the centrosome (by similarity).		TRUE
NM_007898	NM_007898	Mm.27183	Phenylalkylamine Ca2+ antagonist (emopamil) binding protein	Ebp	13595	X	X A1.1|X 2.0 cM		molecular function|C-8 sterol isomerase activity|IDA|GO:0000247|MGI|8798407//molecular function|C-8 sterol isomerase activity|IMP|GO:0000247|MGI|10391218//molecular function|cholestenol delta-isomerase activity|IEA|GO:0047750|MGI|na//molecular function|isomerase activity|IEA|GO:0016853|MGI|na//biological process|cholesterol biosynthetic process|IEA|GO:0006695|MGI|na//biological process|hemopoiesi…	catalyzes the conversion of delta(8)-sterols to their corresponding delta(7)-isomers.	endoplasmic reticulum membrane; multi-pass membrane protein.		TRUE
NM_007907	NM_007907	Mm.326799	Eukaryotic translation elongation factor 2	Eef2	13629	10	10 C1		molecular function|GTP binding|IEA|GO:0005525|MGI|na//molecular function|GTPase activity|IEA|GO:0003924|MGI|na//molecular function|nucleotide binding|IEA|GO:0000166|MGI|na//molecular function|translation elongation factor activity|IEA|GO:0003746|MGI|na//biological process|translation|IEA|GO:0006412|MGI|na//cellular component|cytoplasm|IEA|GO:0005737|MGI|na//cellular component|ribonucleoprotein co…	this protein promotes the gtp-dependent translocation of the nascent protein chain from the a-site to the p-site of the ribosome.	cytoplasm.		TRUE
NM_007915	NM_007915	Mm.4337	Etoposide induced 2.4 mRNA	Ei24	13663	9	9 A4|9 14.0 cM		molecular function|molecular_function|ND|GO:0003674|MGI|na//biological process|induction of apoptosis|IDA|GO:0006917|MGI|10594026//biological process|induction of apoptosis|IMP|GO:0006917|MGI|17981155//biological process|negative regulation of cell growth|ISS|GO:0030308|MGI|10594026//biological process|response to drug|IMP|GO:0042493|MGI|17981155//cellular component|cellular_component|ND|GO:00055…	may play a role in the cellular response to dna damage and/or p53-mediated apoptosis.	membrane; multi-pass membrane protein (potential).		TRUE
NM_007927	NM_007927	Mm.18892	Emerin	Emd	13726	X	X A7.3|X 29.81 cM		cellular component|integral to membrane|IEA|GO:0016021|MGI|na//cellular component|membrane|IEA|GO:0016020|MGI|na//cellular component|nuclear envelope|IEA|GO:0005635|MGI|na//cellular component|nuclear inner membrane|TAS|GO:0005637|MGI|11591818//cellular component|nuclear lamina|TAS|GO:0005652|MGI|11591818//cellular component|nucleus|IEA|GO:0005634|MGI|na		nucleus inner membrane; single-pass membrane protein; nucleoplasmic side (by similarity).		TRUE
NM_007930	NM_007930	Mm.241073	Ectodermal-neural cortex 1	Enc1	13803	13	13 D1		molecular function|actin binding|IEA|GO:0003779|MGI|na//molecular function|protein binding|IEA|GO:0005515|MGI|na//biological process|modification-dependent protein catabolic process|IEA|GO:0019941|MGI|na//biological process|multicellular organismal development|IEA|GO:0007275|MGI|na//cellular component|cytoplasm|IEA|GO:0005737|MGI|na//cellular component|cytoskeleton|IEA|GO:0005856|MGI|na	actin-binding protein involved in the regulation of neuronal process formation and in differentiation of neural crest cells. probable substrate-specific adapter of an e3 ubiquitin- protein ligase complex which mediates the ubiquitination and subsequent proteasomal degradation of target proteins (by similarity).	cytoplasm. cytoplasm, cytoskeleton. note=interacts with the actin cytoskeleton.		TRUE
NM_007951	NM_007951	Mm.378913	Enhancer of rudimentary homolog (Drosophila)	Erh	13877	12	12 D1		molecular function|molecular_function|ND|GO:0003674|MGI|na//biological process|cell cycle|IEA|GO:0007049|MGI|na	may have a role in the cell cycle.			TRUE
NM_007965	NM_007965	Mm.238841	Ena-vasodilator stimulated phosphoprotein	Evl	14026	12	12 F2		molecular function|SH3 domain binding|IDA|GO:0017124|MGI|10945997//molecular function|actin binding|IEA|GO:0003779|MGI|na//molecular function|profilin binding|IDA|GO:0005522|MGI|10945997//molecular function|protein binding|IPI|GO:0005515|MGI|14506234//biological process|actin filament-based movement|NAS|GO:0030048|MGI|10945997//biological process|actin nucleation|NAS|GO:0045010|MGI|10945997//biol…	ena/vasp proteins are actin-associated proteins involved in a range of processes dependent on cytoskeleton remodeling and cell polarity such as axon guidance and lamellipodial and filopodial dynamics in migrating cells. evl enhances actin nucleation and polymerization. required to transform actin polymerization into active movement for the propulsive force of listeria monocytogenes.	cytoplasm, cytoskeleton. cell projection, lamellipodium. note=targeted to the leading edge of lamellipodia and the dital tip of stress fibers through interaction with a number of proteins. in activated t-cells, localizes to the f-actin collar and the distal tip of microspikes.		TRUE
NM_007989	NM_007989	Mm.42011	Forkhead box H1	Foxh1	14106	15	15 D3		molecular function|DNA binding|IDA|GO:0003677|MGI|ARRAY(0xae130c4)//molecular function|SMAD binding|IPI|GO:0046332|MGI|9702197//molecular function|protein binding|IPI|GO:0005515|MGI|ARRAY(0x99f9ff8)//molecular function|sequence-specific DNA binding|IDA|GO:0043565|MGI|17568773//molecular function|transcription activator activity|IDA|GO:0016563|MGI|10349617//molecular function|transcription factor …	transcriptional activator. recognizes and binds to the dna sequence 5'-tgt[gt][gt]att-3'. required for induction of the goosecoid (gsc) promoter by tgf-beta or activin signaling. forms a transcriptionally active complex containing foxh1/smad2/smad4 on a site on the gsc promoter called tare (tgf-beta/activin response element).	nucleus.		TRUE
NM_008047	NM_008047	Mm.182434	Follistatin-like 1	Fstl1	14314	16	16 B3|16 27.3 cM		molecular function|calcium ion binding|IEA|GO:0005509|MGI|na//molecular function|heparin binding|IEA|GO:0008201|MGI|na//cellular component|extracellular region|IEA|GO:0005576|MGI|na	may modulate the action of some growth factors on cell proliferation and differentiation. binds heparin (by similarity).	secreted (potential).		TRUE
NM_008048	NM_008048	Mm.233470	Insulin-like growth factor binding protein 7	Igfbp7	29817	5	5 C3.3		molecular function|growth factor binding|IEA|GO:0019838|MGI|na//molecular function|insulin-like growth factor binding|IEA|GO:0005520|MGI|na//molecular function|protein binding|IEA|GO:0005515|MGI|na//biological process|cell adhesion|IEA|GO:0007155|MGI|na//biological process|regulation of cell growth|IEA|GO:0001558|MGI|na//cellular component|extracellular region|IEA|GO:0005576|MGI|na	binds igf-i and igf-ii with a relatively low affinity stimulates prostacyclin (pgi2) production. stimulates cell adhesion (by similarity).	secreted.		TRUE
NM_008122	NM_008122												TRUE
NM_008142	NM_008142	Mm.2344	Guanine nucleotide binding protein (G protein), beta 1	Gnb1	14688	4	4 E2|4 79.4 cM		molecular function|GTPase activity|ISA|GO:0003924|MGI|1543505//molecular function|signal transducer activity|IEA|GO:0004871|MGI|na//biological process|G-protein coupled receptor protein signaling pathway|IDA|GO:0007186|MGI|14712229//biological process|G-protein coupled receptor protein signaling pathway|TAS|GO:0007186|MGI|1543505//biological process|activation of phospholipase C activity by G-pro…	guanine nucleotide-binding proteins (g proteins) are involved as a modulator or transducer in various transmembrane signaling systems. the beta and gamma chains are required for the gtpase activity, for replacement of gdp by gtp, and for g protein- effector interaction (by similarity).			TRUE
NM_008142	NM_008142	Mm.2344	Guanine nucleotide binding protein (G protein), beta 1	Gnb1	14688	4	4 E2|4 79.4 cM		molecular function|GTPase activity|ISA|GO:0003924|MGI|1543505//molecular function|signal transducer activity|IEA|GO:0004871|MGI|na//biological process|G-protein coupled receptor protein signaling pathway|IDA|GO:0007186|MGI|14712229//biological process|G-protein coupled receptor protein signaling pathway|TAS|GO:0007186|MGI|1543505//biological process|activation of phospholipase C activity by G-pro…	guanine nucleotide-binding proteins (g proteins) are involved as a modulator or transducer in various transmembrane signaling systems. the beta and gamma chains are required for the gtpase activity, for replacement of gdp by gtp, and for g protein- effector interaction (by similarity).			TRUE
NM_008143	NM_008143	Mm.5305	Guanine nucleotide binding protein (G protein), beta polypeptide 2 like 1	Gnb2l1	14694	11	11 B1.2		molecular function|protein kinase C binding|ISA|GO:0005080|MGI|11099474//molecular function|receptor activity|ISA|GO:0004872|MGI|11099474//biological process|intracellular signaling cascade|ISA|GO:0007242|MGI|11099474//biological process|protein localization|ISA|GO:0008104|MGI|11099474//cellular component|cell soma|IDA|GO:0043025|MGI|16414032//cellular component|cytoplasm|IDA|GO:0005737|MGI|12826…	seems to bind protein kinase c acting as an intracellular receptor to anchor the activated pkc to the cytoskeleton. may be involved in up-regulation of the activity of kinases such as pkc via binding to krt1. together with krt1 and itgb1, serves as a platform for src activation or inactivation (by similarity). may play an important role in the developing brain and neuronal differentiation.	cell membrane (by similarity).		TRUE
NM_008143	NM_008143	Mm.5305	Guanine nucleotide binding protein (G protein), beta polypeptide 2 like 1	Gnb2l1	14694	11	11 B1.2		molecular function|protein kinase C binding|ISA|GO:0005080|MGI|11099474//molecular function|receptor activity|ISA|GO:0004872|MGI|11099474//biological process|intracellular signaling cascade|ISA|GO:0007242|MGI|11099474//biological process|protein localization|ISA|GO:0008104|MGI|11099474//cellular component|cell soma|IDA|GO:0043025|MGI|16414032//cellular component|cytoplasm|IDA|GO:0005737|MGI|12826…	seems to bind protein kinase c acting as an intracellular receptor to anchor the activated pkc to the cytoskeleton. may be involved in up-regulation of the activity of kinases such as pkc via binding to krt1. together with krt1 and itgb1, serves as a platform for src activation or inactivation (by similarity). may play an important role in the developing brain and neuronal differentiation.	cell membrane (by similarity).		TRUE
NM_008155	NM_008155	Mm.589	Glucose phosphate isomerase 1	Gpi1	14751	7	7 B1|7 11.0 cM		molecular function|cytokine activity|IEA|GO:0005125|MGI|na//molecular function|glucose-6-phosphate isomerase activity|IDA|GO:0004347|MGI|ARRAY(0xa02c338)//molecular function|glucose-6-phosphate isomerase activity|IMP|GO:0004347|MGI|3796661//molecular function|growth factor activity|IEA|GO:0008083|MGI|na//molecular function|isomerase activity|IEA|GO:0016853|MGI|na//molecular function|protein bindi…	besides it's role as a glycolytic enzyme, mammalian gpi can function as a tumor-secreted cytokine and an angiogenic factor (amf) that stimulates endothelial cell motility. gpi is also a neurotrophic factor (neuroleukin) for spinal and sensory neurons.	cytoplasm. secreted.		TRUE
NM_008162	NM_008162	Mm.359573	Glutathione peroxidase 4	Gpx4	625249	10	10 C1|10 43.0 cM		molecular function|glutathione peroxidase activity|IDA|GO:0004602|MGI|11344099//molecular function|glutathione peroxidase activity|ISO|GO:0004602|MGI|11344099//molecular function|oxidoreductase activity|IEA|GO:0016491|MGI|na//molecular function|peroxidase activity|IEA|GO:0004601|MGI|na//molecular function|phospholipid-hydroperoxide glutathione peroxidase activity|IEA|GO:0047066|MGI|na//molecular …	could play a major role in protecting mammals from the toxicity of ingested lipid hydroperoxides. essential for embryonic development. protects from radiation and oxidative damage. stabilizes the condensed chromatin in sperm nuclei and is necessary for male fertility.	nucleus.		TRUE
NM_008175	NM_008175	Mm.1568	Granulin	Grn	14824	11	11 D|11 60.0 cM		molecular function|cytokine activity|IEA|GO:0005125|MGI|na//biological process|blastocyst hatching|IDA|GO:0001835|MGI|15901638//biological process|embryo implantation|IDA|GO:0007566|MGI|15901638//biological process|positive regulation of epithelial cell proliferation|IDA|GO:0050679|MGI|15901638//cellular component|extracellular region|IEA|GO:0005576|MGI|na//cellular component|extracellular space|…	granulins have possible cytokine-like activity. they may play a role in inflammation, wound repair, and tissue remodeling. acts as an autocrine growth factor for pc cells.	secreted.		TRUE
NM_008202	NM_008202	Mm.18556	Solute carrier family 39 (zinc transporter), member 7	Slc39a7	14977	17	17 B1|17 18.48 cM		molecular function|metal ion transmembrane transporter activity|IEA|GO:0046873|MGI|na//molecular function|zinc ion binding|IEA|GO:0008270|MGI|na//biological process|ion transport|IEA|GO:0006811|MGI|na//biological process|metal ion transport|IEA|GO:0030001|MGI|na//biological process|transport|IEA|GO:0006810|MGI|na//biological process|zinc ion transport|IEA|GO:0006829|MGI|na//cellular component|int…		membrane; multi-pass membrane protein (probable).		TRUE
NM_008211	NM_008211	Mm.371563	H3 histone, family 3B	H3f3b	15081	11	11 E2		molecular function|DNA binding|IEA|GO:0003677|MGI|na//biological process|nucleosome assembly|IEA|GO:0006334|MGI|na//cellular component|chromosome|IEA|GO:0005694|MGI|na//cellular component|nucleosome|IEA|GO:0000786|MGI|na//cellular component|nucleus|IEA|GO:0005634|MGI|na	variant histone h3 which replaces conventional h3 in a wide range of nucleosomes in active genes. constitutes the predominant form of histone h3 in non-dividing cells and is incorporated into chromatin independently of dna synthesis. deposited at sites of nucleosomal displacement throughout transcribed genes, suggesting that it represents an epigenetic imprint of transcriptionally active chromati…	nucleus.		TRUE
NM_008211	NM_008211	Mm.371563	H3 histone, family 3B	H3f3b	15081	11	11 E2		molecular function|DNA binding|IEA|GO:0003677|MGI|na//biological process|nucleosome assembly|IEA|GO:0006334|MGI|na//cellular component|chromosome|IEA|GO:0005694|MGI|na//cellular component|nucleosome|IEA|GO:0000786|MGI|na//cellular component|nucleus|IEA|GO:0005634|MGI|na	variant histone h3 which replaces conventional h3 in a wide range of nucleosomes in active genes. constitutes the predominant form of histone h3 in non-dividing cells and is incorporated into chromatin independently of dna synthesis. deposited at sites of nucleosomal displacement throughout transcribed genes, suggesting that it represents an epigenetic imprint of transcriptionally active chromati…	nucleus.		TRUE
NM_008218	NM_008218	Mm.196110	Hemoglobin alpha, adult chain 1	Hba-a1	15122	11	11 A4|11 16.0 cM		molecular function|heme binding|IEA|GO:0020037|MGI|na//molecular function|iron ion binding|IEA|GO:0005506|MGI|na//molecular function|metal ion binding|IEA|GO:0046872|MGI|na//molecular function|oxygen binding|IEA|GO:0019825|MGI|na//molecular function|oxygen transporter activity|IEA|GO:0005344|MGI|na//biological process|erythrocyte development|IGI|GO:0048821|MGI|7550311//biological process|in utero…	involved in oxygen transport from the lung to the various peripheral tissues.			TRUE
NM_008219	NM_008219	Mm.440281	Hemoglobin Z, beta-like embryonic chain	Hbb-bh1	15132	7	7 E3|7 49.96 cM		molecular function|heme binding|IEA|GO:0020037|MGI|na//molecular function|iron ion binding|IEA|GO:0005506|MGI|na//molecular function|metal ion binding|IEA|GO:0046872|MGI|na//molecular function|oxygen binding|IEA|GO:0019825|MGI|na//molecular function|oxygen transporter activity|IEA|GO:0005344|MGI|na//biological process|oxygen transport|IEA|GO:0015671|MGI|na//biological process|transport|IEA|GO:000…	this is an embryonic beta-type chain.			TRUE
NM_008219	NM_008219	Mm.440281	Hemoglobin Z, beta-like embryonic chain	Hbb-bh1	15132	7	7 E3|7 49.96 cM		molecular function|heme binding|IEA|GO:0020037|MGI|na//molecular function|iron ion binding|IEA|GO:0005506|MGI|na//molecular function|metal ion binding|IEA|GO:0046872|MGI|na//molecular function|oxygen binding|IEA|GO:0019825|MGI|na//molecular function|oxygen transporter activity|IEA|GO:0005344|MGI|na//biological process|oxygen transport|IEA|GO:0015671|MGI|na//biological process|transport|IEA|GO:000…	this is an embryonic beta-type chain.			TRUE
NM_008220	NM_008220	Mm.288567	Hemoglobin, beta adult major chain	Hbb-b1	15129	7	7 E3|7 50.0 cM		molecular function|heme binding|IEA|GO:0020037|MGI|na//molecular function|iron ion binding|IEA|GO:0005506|MGI|na//molecular function|metal ion binding|IEA|GO:0046872|MGI|na//molecular function|oxygen binding|IEA|GO:0019825|MGI|na//molecular function|oxygen transporter activity|IMP|GO:0005344|MGI|12127975//biological process|hemopoiesis|IMP|GO:0030097|MGI|12127975//biological process|oxygen transp…	involved in oxygen transport from the lung to the various peripheral tissues.			TRUE
NM_008220	NM_008220	Mm.288567	Hemoglobin, beta adult major chain	Hbb-b1	15129	7	7 E3|7 50.0 cM		molecular function|heme binding|IEA|GO:0020037|MGI|na//molecular function|iron ion binding|IEA|GO:0005506|MGI|na//molecular function|metal ion binding|IEA|GO:0046872|MGI|na//molecular function|oxygen binding|IEA|GO:0019825|MGI|na//molecular function|oxygen transporter activity|IMP|GO:0005344|MGI|12127975//biological process|hemopoiesis|IMP|GO:0030097|MGI|12127975//biological process|oxygen transp…	involved in oxygen transport from the lung to the various peripheral tissues.			TRUE
NM_008220	NM_008220	Mm.288567	Hemoglobin, beta adult major chain	Hbb-b1	15129	7	7 E3|7 50.0 cM		molecular function|heme binding|IEA|GO:0020037|MGI|na//molecular function|iron ion binding|IEA|GO:0005506|MGI|na//molecular function|metal ion binding|IEA|GO:0046872|MGI|na//molecular function|oxygen binding|IEA|GO:0019825|MGI|na//molecular function|oxygen transporter activity|IMP|GO:0005344|MGI|12127975//biological process|hemopoiesis|IMP|GO:0030097|MGI|12127975//biological process|oxygen transp…	involved in oxygen transport from the lung to the various peripheral tissues.			TRUE
NM_008220	NM_008220	Mm.288567	Hemoglobin, beta adult major chain	Hbb-b1	15129	7	7 E3|7 50.0 cM		molecular function|heme binding|IEA|GO:0020037|MGI|na//molecular function|iron ion binding|IEA|GO:0005506|MGI|na//molecular function|metal ion binding|IEA|GO:0046872|MGI|na//molecular function|oxygen binding|IEA|GO:0019825|MGI|na//molecular function|oxygen transporter activity|IMP|GO:0005344|MGI|12127975//biological process|hemopoiesis|IMP|GO:0030097|MGI|12127975//biological process|oxygen transp…	involved in oxygen transport from the lung to the various peripheral tissues.			TRUE
NM_008228	NM_008228	Mm.202504	Histone deacetylase 1	Hdac1	433759	4	4 D2.2|4 59.0 cM		molecular function|DNA binding|IDA|GO:0003677|MGI|ARRAY(0xaed1b68)//molecular function|chromatin binding|IDA|GO:0003682|MGI|16678101//molecular function|histone deacetylase activity|IDA|GO:0004407|MGI|ARRAY(0x968b814)//molecular function|hydrolase activity|IEA|GO:0016787|MGI|na//molecular function|protein binding|IPI|GO:0005515|MGI|ARRAY(0x8c27830)//molecular function|transcription corepressor ac…	responsible for the deacetylation of lysine residues on the n-terminal part of the core histones (h2a, h2b, h3 and h4). histone deacetylation gives a tag for epigenetic repression and plays an important role in transcriptional regulation, cell cycle progression and developmental events. histone deacetylases act via the formation of large multiprotein complexes.	nucleus.		TRUE
NM_008248	NM_008248	Mm.425	Histidine triad nucleotide binding protein 1	Hint1	15254	11	11 B1.3		molecular function|hydrolase activity|IEA|GO:0016787|MGI|na//cellular component|cytoplasm|IEA|GO:0005737|MGI|na//cellular component|nucleus|IDA|GO:0005634|MGI|9770345	hydrolyzes adenosine 5'-monophosphoramidate substrates such as amp-morpholidate, amp-n-alanine methyl ester, amp-alpha- acetyl lysine methyl ester and amp-nh2 (by similarity).	cytoplasm. nucleus.		TRUE
NM_008252	NM_008252												TRUE
NM_008302	NM_008302	Mm.2180	Heat shock protein 90 alpha (cytosolic), class B member 1	Hsp90ab1	15516	17	17 B3|17 15.0 cM		molecular function|ATP binding|IEA|GO:0005524|MGI|na//molecular function|nucleotide binding|IEA|GO:0000166|MGI|na//molecular function|protein binding|IPI|GO:0005515|MGI|11809749//molecular function|unfolded protein binding|IEA|GO:0051082|MGI|na//biological process|placenta development|IMP|GO:0001890|MGI|10654595//biological process|protein folding|IEA|GO:0006457|MGI|na//biological process|respons…	molecular chaperone. has atpase activity (by similarity).	cytoplasm. melanosome (by similarity).		TRUE
NM_008303	NM_008303	Mm.215667	Heat shock protein 1 (chaperonin 10)	Hspe1	15528	1	1 C1		molecular function|ATP binding|IEA|GO:0005524|MGI|na//biological process|protein folding|IEA|GO:0006457|MGI|na//biological process|response to stress|IEA|GO:0006950|MGI|na//cellular component|mitochondrion|IDA|GO:0005739|MGI|14651853	eukaryotic cpn10 homolog which is essential for mitochondrial protein biogenesis, together with cpn60. binds to cpn60 in the presence of mg-atp and suppresses the atpase activity of the latter.	mitochondrion matrix.		TRUE
NM_008304	NM_008304	Mm.234266	Syndecan 2	Sdc2	15529	15	15 B3.1|15 12.4 cM		molecular function|cytoskeletal protein binding|IEA|GO:0008092|MGI|na//cellular component|integral to membrane|IEA|GO:0016021|MGI|na//cellular component|membrane|IEA|GO:0016020|MGI|na	cell surface proteoglycan that bears heparan sulfate.	membrane; single-pass type i membrane protein.		TRUE
NM_008321	NM_008321	Mm.110	Inhibitor of DNA binding 3	Id3	15903	4	4 D3|4 66.0 cM		molecular function|protein binding|IPI|GO:0005515|MGI|8999959//molecular function|protein domain specific binding|IDA|GO:0019904|MGI|2000388//molecular function|transcription factor binding|IPI|GO:0008134|MGI|8759016//molecular function|transcription regulator activity|IEA|GO:0030528|MGI|na//biological process|epithelial cell differentiation|IDA|GO:0030855|MGI|16407553//biological process|heart d…	id (inhibitor of dna binding) hlh proteins lack a basic dna-binding domain but are able to form heterodimers with other hlh proteins, thereby inhibiting dna binding. id-3 inhibits the binding of e2a-containing protein complexes to muscle creatine kinase e-box enhancer. may inhibit other transcription factors. inhibits skeletal muscle and cardiac myocyte differentiation.	nucleus. cytoplasm. note=nuclear in proliferating cells, translocates to cytosol during cell differentiation.		TRUE
NM_008342	NM_008342	Mm.141936	Insulin-like growth factor binding protein 2	Igfbp2	16008	1	1 C3|1 36.1 cM		molecular function|growth factor binding|IEA|GO:0019838|MGI|na//molecular function|insulin-like growth factor binding|IPI|GO:0005520|MGI|7679139//biological process|regulation of cell growth|IEA|GO:0001558|MGI|na//cellular component|extracellular region|IEA|GO:0005576|MGI|na//cellular component|extracellular space|IDA|GO:0005615|MGI|ARRAY(0x9fce900)	igf-binding proteins prolong the half-life of the igfs and have been shown to either inhibit or stimulate the growth promoting effects of the igfs on cell culture. they alter the interaction of igfs with their cell surface receptors.	secreted.		TRUE
NM_008409	NM_008409	Mm.193	Integral membrane protein 2A	Itm2a	16431	X	X A2-A3		cellular component|integral to membrane|IEA|GO:0016021|MGI|na//cellular component|membrane|IEA|GO:0016020|MGI|na		membrane; single-pass type ii membrane protein (potential).		TRUE
NM_008448	NM_008448	Mm.223744	Kinesin family member 5B	Kif5b	16573	18	18 1.0 cM		molecular function|ATP binding|IEA|GO:0005524|MGI|na//molecular function|microtubule motor activity|TAS|GO:0003777|MGI|10964943//molecular function|motor activity|IEA|GO:0003774|MGI|na//molecular function|nucleotide binding|IEA|GO:0000166|MGI|na//molecular function|protein binding|IPI|GO:0005515|MGI|9624122//biological process|cytoplasm organization|IMP|GO:0007028|MGI|9657148//biological process|…	microtubule-dependent motor required for normal distribution of mitochondria and lysosomes. may be involved in the mechanisms of growth arrest induced by exposure to dna-damaging drugs or by cellular senescence.	cytoplasm, cytoskeleton (by similarity). note=uniformly distributed between soma and neurites in hippocampal neurons (by similarity).		TRUE
NM_008452	NM_008452	Mm.26938	Kruppel-like factor 2 (lung)	Klf2	16598	8	8 C1		molecular function|DNA binding|ISS|GO:0003677|MGI|15820306//molecular function|metal ion binding|IEA|GO:0046872|MGI|na//molecular function|nucleic acid binding|IEA|GO:0003676|MGI|na//molecular function|protein binding|IPI|GO:0005515|MGI|11375995//molecular function|transcription factor activity|ISA|GO:0003700|MGI|7565748//molecular function|transcription regulator activity|IDA|GO:0030528|MGI|7565…	binds to the caccc box in the beta-globin gene promoter and activates transcription.	nucleus (by similarity).		TRUE
NM_008503	NM_008503	Mm.328846	Ribosomal protein S2	Rps2	16898	18			molecular function|RNA binding|IEA|GO:0003723|MGI|na//molecular function|structural constituent of ribosome|IEA|GO:0003735|MGI|na//biological process|translation|IEA|GO:0006412|MGI|na//cellular component|intracellular|IEA|GO:0005622|MGI|na//cellular component|ribonucleoprotein complex|IEA|GO:0030529|MGI|na//cellular component|ribosome|IEA|GO:0005840|MGI|na//cellular component|small ribosomal subu…				TRUE
NM_008524	NM_008524	Mm.18888	Lumican	Lum	17022	10	10 C3|10 61.0 cM		molecular function|protein binding|IEA|GO:0005515|MGI|na//cellular component|extracellular region|IEA|GO:0005576|MGI|na//cellular component|proteinaceous extracellular matrix|IDA|GO:0005578|MGI|12128073		secreted, extracellular space, extracellular matrix (by similarity).		TRUE
NM_008525	NM_008525	Mm.6988	Aminolevulinate, delta-, dehydratase	Alad	17025	4	4 B3|4 30.6 cM		molecular function|catalytic activity|IEA|GO:0003824|MGI|na//molecular function|identical protein binding|IPI|GO:0042802|MGI|11591653//molecular function|lyase activity|IEA|GO:0016829|MGI|na//molecular function|metal ion binding|IEA|GO:0046872|MGI|na//molecular function|porphobilinogen synthase activity|IDA|GO:0004655|MGI|ARRAY(0xae05c68)//molecular function|zinc ion binding|IEA|GO:0008270|MGI|na…				TRUE
NM_008532	NM_008532	Mm.4259	Epithelial cell adhesion molecule	Epcam	17075	17	17 E4		cellular component|apical plasma membrane|ISS|GO:0016324|MGI|18025791//cellular component|basolateral plasma membrane|ISS|GO:0016323|MGI|18025791//cellular component|integral to membrane|IEA|GO:0016021|MGI|na//cellular component|membrane|IEA|GO:0016020|MGI|na	may act as a physical homophilic interaction molecule between intestinal epithelial cells (iecs) and intraepithelial lymphocytes (iels) at the mucosal epithelium for providing immunological barrier as a first line of defense against mucosal infection (by similarity).	membrane; single-pass type i membrane protein (by similarity).		TRUE
NM_008538	NM_008538	Mm.477725	Myristoylated alanine rich protein kinase C substrate	Marcks	17118	10	10 B1|10 22.0 cM		molecular function|actin binding|IEA|GO:0003779|MGI|na//molecular function|calmodulin binding|IEA|GO:0005516|MGI|na//molecular function|protein kinase C binding|IPI|GO:0005080|MGI|9857183//cellular component|cell cortex|IDA|GO:0005938|MGI|15766745//cellular component|centrosome|IDA|GO:0005813|MGI|15766745//cellular component|cytoplasm|IDA|GO:0005737|MGI|15766745//cellular component|cytoskeleton|I…				TRUE
NM_008558	NM_008558	Mm.268548	Max protein	Max	17187	12	12 D1-D3|12 32.0 cM		molecular function|DNA binding|IDA|GO:0003677|MGI|ARRAY(0x9675e48)//molecular function|protein binding|IPI|GO:0005515|MGI|17274640//molecular function|transcription regulator activity|IEA|GO:0030528|MGI|na//biological process|regulation of transcription|IGI|GO:0045449|MGI|8521822//biological process|transcription|IEA|GO:0006350|MGI|na//cellular component|nucleus|IEA|GO:0005634|MGI|na	transcription regulator. forms a sequence-specific dna- binding protein complex with myc or mad which recognizes the core sequence 5'-cac[ga]tg-3'. the myc-max complex is a transcriptional activator, whereas the mad-max complex is a repressor. cpg methylation of the recognition site greatly inhibits dna binding, suggesting that dna methylation may regulate the myc/max complex in vivo. may repress…	nucleus.		TRUE
NM_008562	NM_008562	Mm.1639	Myeloid cell leukemia sequence 1	Mcl1	17210	3	3 F2.1|3 43.6 cM		molecular function|protein binding|IPI|GO:0005515|MGI|ARRAY(0xaeeee00)//biological process|apoptosis|IEA|GO:0006915|MGI|na//biological process|cell differentiation|IEA|GO:0030154|MGI|na//biological process|multicellular organismal development|IEA|GO:0007275|MGI|na//biological process|regulation of apoptosis|IEA|GO:0042981|MGI|na//biological process|response to cytokine stimulus|ISO|GO:0034097|MGI…	involved in the regulation of apoptosis versus cell survival, and in the maintenance of viability but not of proliferation. mediates its effects by interactions with a number of other regulators of apoptosis.	membrane; single-pass membrane protein (by similarity). cytoplasm (by similarity). mitochondrion (by similarity). nucleus, nucleoplasm (by similarity). note=cytoplasmic, associated with mitochondria.		TRUE
NM_008563	NM_008563	Mm.4502	Minichromosome maintenance deficient 3 (S. cerevisiae)	Mcm3	17215	1	1 A3-A5		molecular function|ATP binding|IEA|GO:0005524|MGI|na//molecular function|DNA binding|IEA|GO:0003677|MGI|na//molecular function|nucleoside-triphosphatase activity|IEA|GO:0017111|MGI|na//molecular function|nucleotide binding|IEA|GO:0000166|MGI|na//biological process|DNA replication|IEA|GO:0006260|MGI|na//biological process|DNA replication initiation|IEA|GO:0006270|MGI|na//biological process|cell cy…	acts as a factor that allows the dna to undergo a single round of replication per cell cycle. required for dna replication and cell proliferation.	nucleus.		TRUE
NM_008568	NM_008568	Mm.378965	Minichromosome maintenance deficient 7 (S. cerevisiae)	Mcm7	17220	5	5 G1		molecular function|ATP binding|IEA|GO:0005524|MGI|na//molecular function|DNA binding|IEA|GO:0003677|MGI|na//molecular function|DNA helicase activity|IPI|GO:0003678|MGI|15917436//molecular function|nucleoside-triphosphatase activity|IEA|GO:0017111|MGI|na//molecular function|nucleotide binding|IEA|GO:0000166|MGI|na//molecular function|protein binding|IPI|GO:0005515|MGI|15917436//molecular function|…	acts as a factor that allows the dna to undergo a single round of replication per cell cycle. required for dna replication and cell proliferation. required for s-phase checkpoint activation upon uv-induced damage.	nucleus (by similarity).		TRUE
NM_008590	NM_008590	Mm.335639	Mesoderm specific transcript	Mest	17294	6	6 B1|6 7.5 cM		molecular function|catalytic activity|IEA|GO:0003824|MGI|na//biological process|response to retinoic acid|IDA|GO:0032526|MGI|18439490//cellular component|integral to membrane|IEA|GO:0016021|MGI|na//cellular component|membrane|IEA|GO:0016020|MGI|na		membrane; multi-pass membrane protein (potential).		TRUE
NM_008592	NM_008592	Mm.12949	Forkhead box C1	Foxc1	17300	13	13 A3.2|13 20.0 cM		molecular function|DNA bending activity|ISO|GO:0008301|MGI|7957066//molecular function|DNA binding|ISO|GO:0003677|MGI|ARRAY(0xc5d632c)//molecular function|RNA polymerase II transcription factor activity, enhancer binding|IDA|GO:0003705|MGI|16678147//molecular function|sequence-specific DNA binding|IEA|GO:0043565|MGI|na//molecular function|transcription factor activity|ISO|GO:0003700|MGI|11179011/…		nucleus.		TRUE
NM_008594	NM_008594	Mm.1451	Milk fat globule-EGF factor 8 protein	Mfge8	17304	7	7 D3|7 41.2 cM		molecular function|integrin binding|IDA|GO:0005178|MGI|12000961//molecular function|phosphatidylethanolamine binding|IDA|GO:0008429|MGI|12000961//molecular function|phosphatidylserine binding|IDA|GO:0001786|MGI|12000961//molecular function|protein binding|IEA|GO:0005515|MGI|na//biological process|cell adhesion|IEA|GO:0007155|MGI|na//biological process|phagocytosis, engulfment|IDA|GO:0006911|MGI|1…	specific ligand for the alpha-v/beta-3 and alpha-v/beta- 5 receptors. also binds to phosphatidylserine-enriched cell surfaces in a receptor-independent manner. zona pellucida-binding protein which may play a role in gamete interaction (by similarity).	membrane; peripheral membrane protein.		TRUE
NM_008608	NM_008608	Mm.280175	Matrix metallopeptidase 14 (membrane-inserted)	Mmp14	17387	14	14 C2|14 12.5 cM		molecular function|calcium ion binding|IEA|GO:0005509|MGI|na//molecular function|hydrolase activity|IEA|GO:0016787|MGI|na//molecular function|metal ion binding|IEA|GO:0046872|MGI|na//molecular function|metalloendopeptidase activity|IEA|GO:0004222|MGI|na//molecular function|metallopeptidase activity|IEA|GO:0008237|MGI|na//molecular function|peptidase activity|IEA|GO:0008233|MGI|na//molecular funct…	endopeptidase that degrades various components of the extracellular matrix, such as collagen. activates progelatinase a. essential for pericellular collagenolysis and modeling of skeletal and extraskeletal connective tissues during development.	membrane; single-pass type i membrane protein; extracellular side (potential). melanosome (by similarity).		TRUE
NM_008618	NM_008618	Mm.212703	Malate dehydrogenase 1, NAD (soluble)	Mdh1	17449	11	11 A3.1|11 12.0 cM		molecular function|L-malate dehydrogenase activity|IEA|GO:0030060|MGI|na//molecular function|binding|IEA|GO:0005488|MGI|na//molecular function|catalytic activity|IEA|GO:0003824|MGI|na//molecular function|malate dehydrogenase activity|IEA|GO:0016615|MGI|na//molecular function|oxidoreductase activity|IEA|GO:0016491|MGI|na//molecular function|oxidoreductase activity, acting on the CH-OH group of don…		cytoplasm.		TRUE
NM_008618	NM_008618	Mm.212703	Malate dehydrogenase 1, NAD (soluble)	Mdh1	17449	11	11 A3.1|11 12.0 cM		molecular function|L-malate dehydrogenase activity|IEA|GO:0030060|MGI|na//molecular function|binding|IEA|GO:0005488|MGI|na//molecular function|catalytic activity|IEA|GO:0003824|MGI|na//molecular function|malate dehydrogenase activity|IEA|GO:0016615|MGI|na//molecular function|oxidoreductase activity|IEA|GO:0016491|MGI|na//molecular function|oxidoreductase activity, acting on the CH-OH group of don…		cytoplasm.		TRUE
NM_008630	NM_008630	Mm.147226	Metallothionein 2	Mt2	17750	8	8 C5|8 45.0 cM		molecular function|metal ion binding|IEA|GO:0046872|MGI|na//molecular function|zinc ion binding|TAS|GO:0008270|MGI|11792622//biological process|cellular zinc ion homeostasis|IMP|GO:0006882|MGI|11792622//biological process|detoxification of copper ion|IMP|GO:0010273|MGI|8640230//biological process|nitric oxide mediated signal transduction|IMP|GO:0007263|MGI|11792622	metallothioneins have a high content of cysteine residues that bind various heavy metals; these proteins are transcriptionally regulated by both heavy metals and glucocorticoids.			TRUE
NM_008640	NM_008640	Mm.30071	Lysosomal-associated protein transmembrane 4A	Laptm4a	17775	12	12 A1.1		biological process|transport|IEA|GO:0006810|MGI|na//cellular component|integral to membrane|IEA|GO:0016021|MGI|na//cellular component|membrane|IEA|GO:0016020|MGI|na//cellular component|plasma membrane|IEA|GO:0005886|MGI|na	may function in the transport of nucleosides and/or nucleoside derivatives between the cytosol and the lumen of an intracellular membrane-bound compartment.	isoform short: cell membrane; multi-pass membrane protein (probable).		TRUE
NM_008683	NM_008683	Mm.296566	Neural precursor cell expressed, developmentally down-regulated gene 8	Nedd8	18002	14	14 C3|14 20.5 cM		molecular function|protein binding|IPI|GO:0005515|MGI|12215427//biological process|modification-dependent protein catabolic process|IEA|GO:0019941|MGI|na//biological process|protein localization|IDA|GO:0008104|MGI|12215427//biological process|protein neddylation|ISA|GO:0045116|MGI|9353319//biological process|protein neddylation|ISS|GO:0045116|MGI|10500095//biological process|regulation of transcr…	ubiquitin-like protein which plays an important role in cell cycle control and embryogenesis. covalent attachment to its substrates requires prior activation by the e1 complex ube1c- appbp1 and linkage to the e2 enzyme ube2m. attachment of nedd8 to cullins activates their associated e3 ubiquitin ligase activity, and thus promotes polyubiquitination and proteasomal degradation of cyclins and other…	nucleus. note=mainly nuclear.		TRUE
NM_008704	NM_008704	Mm.439702	Non-metastatic cells 1, protein (NM23A) expressed in	Nme1	18102	11	11 D		molecular function|ATP binding|IEA|GO:0005524|MGI|na//molecular function|kinase activity|IEA|GO:0016301|MGI|na//molecular function|magnesium ion binding|IEA|GO:0000287|MGI|na//molecular function|metal ion binding|IEA|GO:0046872|MGI|na//molecular function|nucleoside diphosphate kinase activity|IEA|GO:0004550|MGI|na//molecular function|nucleotide binding|IEA|GO:0000166|MGI|na//molecular function|tr…	major role in the synthesis of nucleoside triphosphates other than atp. the atp gamma phosphate is transferred to the ndp beta phosphate via a ping-pong mechanism, using a phosphorylated active-site intermediate. possesses nucleoside-diphosphate kinase, serine/threonine-specific protein kinase, geranyl and farnesyl pyrophosphate kinase, histidine protein kinase and 3'-5' exonuclease activities. i…	cytoplasm. nucleus.		TRUE
NM_008722	NM_008722	Mm.6343	Nucleophosmin 1	Npm1	18148	11	11 A4		molecular function|DNA binding|IEA|GO:0003677|MGI|na//molecular function|RNA binding|IDA|GO:0003723|MGI|16376875//molecular function|nucleic acid binding|IEA|GO:0003676|MGI|na//molecular function|protein binding|IPI|GO:0005515|MGI|ARRAY(0xaf0e8bc)//molecular function|protein binding|ISO|GO:0005515|MGI|na//molecular function|rRNA binding|IDA|GO:0019843|MGI|ARRAY(0xc928128)//molecular function|ribo…	involved in diverse cellular processes such as ribosome biogenesis, centrosome duplication, protein chaperoning, histone assembly, cell proliferation, and regulation of tumor suppressors tp53/p53 and arf. binds ribosome presumably to drive ribosome nuclear export. acts as a chaperonin for the core histones h3, h2b and h4 (by similarity). associated with nucleolar ribonucleoprotein structures and …	nucleus, nucleolus. note=generally nucleolar, but is translocated to the nucleoplasm in case of serum starvation or treatment with anticancer drugs.		TRUE
NM_008749	NM_008749	Mm.258923	Nucleobindin 1	Nucb1	18220	7	7 B4		molecular function|DNA binding|IEA|GO:0003677|MGI|na//molecular function|calcium ion binding|IEA|GO:0005509|MGI|na//cellular component|Golgi apparatus|IEA|GO:0005794|MGI|na//cellular component|cytoplasm|IEA|GO:0005737|MGI|na//cellular component|membrane|IEA|GO:0016020|MGI|na	major calcium-binding protein of the golgi. may have a role in calcium homeostasis (by similarity).	golgi apparatus, cis-golgi network membrane; peripheral membrane protein; lumenal side. cytoplasm. note=a small fraction of the protein may be cytoplasmic. in lupus prone, but not in normal mice, at least part of it is in the serum where it induces the formation of autoantibodies including anti-dna antibodies.		TRUE
NM_008774	NM_008774	Mm.371570	Poly(A) binding protein, cytoplasmic 1	Pabpc1	18458	15	15 C		molecular function|RNA binding|IEA|GO:0003723|MGI|na//molecular function|nucleic acid binding|IEA|GO:0003676|MGI|na//molecular function|nucleotide binding|IEA|GO:0000166|MGI|na//molecular function|poly(A) RNA binding|ISO|GO:0008143|MGI|16804161//biological process|RNA splicing|IEA|GO:0008380|MGI|na//biological process|mRNA processing|IEA|GO:0006397|MGI|na//cellular component|cytoplasm|IEA|GO:0005…	binds the poly(a) tail of mrna. may be involved in cytoplasmic regulatory processes of mrna metabolism such as pre- mrna splicing. its function in translational initiation regulation can either be enhanced by paip1 or repressed by paip2. can probably bind to cytoplasmic rna sequences other than poly(a) in vivo. may be involved in translationally coupled mrna turnover. implicated with other rna-bi…	cytoplasm (by similarity). nucleus (by similarity). note=shuttles between the cytoplasm and the nucleus (by similarity).		TRUE
NM_008787	NM_008787	Mm.251794	Pericentrin (kendrin)	Pcnt	18541	10	10 C1		biological process|cilium assembly|ISO|GO:0042384|MGI|na//biological process|spindle organization|IDA|GO:0007051|MGI|8124707//cellular component|centriole|IDA|GO:0005814|MGI|ARRAY(0xcdd8c68)//cellular component|centrosome|IDA|GO:0005813|MGI|ARRAY(0x99e9094)//cellular component|centrosome|ISO|GO:0005813|MGI|18207742//cellular component|microtubule|IEA|GO:0005874|MGI|na//cellular component|microtub…	integral component of the filamentous matrix of the centrosome involved in the initial establishment of organized microtubule arrays in both mitosis and meiosis.			TRUE
NM_008788	NM_008788	Mm.262345	Procollagen C-endopeptidase enhancer protein	Pcolce	18542	5	5 G2|5 78.0 cM		biological process|proteolysis|IDA|GO:0006508|MGI|7523404//cellular component|extracellular region|IEA|GO:0005576|MGI|na	binds to the c-terminal propeptide of type i procollagen and enhances procollagen c-proteinase activity.	secreted.		TRUE
NM_008808	NM_008808	Mm.2675	Platelet derived growth factor, alpha	Pdgfa	18590	5	5 G2|5 82.0 cM		molecular function|collagen binding|ISO|GO:0005518|MGI|na//molecular function|growth factor activity|IEA|GO:0008083|MGI|na//biological process|actin cytoskeleton organization|IDA|GO:0030036|MGI|12176888//biological process|angiogenesis|IDA|GO:0001525|MGI|12101409//biological process|cell projection assembly|IDA|GO:0030031|MGI|12176888//biological process|cell proliferation|IEA|GO:0008283|MGI|na//…	platelet-derived growth factor is a potent mitogen for cells of mesenchymal origin. binding of this growth factor to its affinity receptor elicits a variety of cellular responses. it is released by platelets upon wounding and plays an important role in stimulating adjacent cells to grow and thereby heals the wound.	secreted.		TRUE
NM_008817	NM_008817	Mm.389800	Paternally expressed 3	Peg3	18616	7	7 A2-B1|7 6.5 cM		molecular function|metal ion binding|IEA|GO:0046872|MGI|na//molecular function|nucleic acid binding|IEA|GO:0003676|MGI|na//molecular function|zinc ion binding|IEA|GO:0008270|MGI|na//biological process|apoptosis|IEA|GO:0006915|MGI|na//cellular component|cytoplasm|IEA|GO:0005737|MGI|na//cellular component|intracellular|IEA|GO:0005622|MGI|na//cellular component|nucleus|IEA|GO:0005634|MGI|na	induces apoptosis in cooperation with siah1a. acts as a mediator between tp53/p53 and bax in a neuronal death pathway that is activated by dna damage. acts synergistically with traf2 and inhibits tnf induced apoptosis through activation of nf-kappa-b. plays a role in regulating maternal behavior and offspring growth.	nucleus. cytoplasm.		TRUE
NM_008828	NM_008828	Mm.336205	Phosphoglycerate kinase 1	Pgk1	18655	X	X C-D|X 45.0 cM		molecular function|ATP binding|IEA|GO:0005524|MGI|na//molecular function|kinase activity|IEA|GO:0016301|MGI|na//molecular function|nucleotide binding|IEA|GO:0000166|MGI|na//molecular function|phosphoglycerate kinase activity|IDA|GO:0004618|MGI|ARRAY(0xaed17e4)//molecular function|transferase activity|IEA|GO:0016740|MGI|na//biological process|glycolysis|IEA|GO:0006096|MGI|na//cellular component|cy…		cytoplasm (by similarity).		TRUE
NM_008837	NM_008837	Mm.259464	Protein interacting with C kinase 1	Pick1	18693	15	15 E2		molecular function|ATPase activity|IDA|GO:0016887|MGI|11931741//molecular function|kinase activity|IEA|GO:0016301|MGI|na//molecular function|protein binding|IEA|GO:0005515|MGI|na//molecular function|protein kinase C binding|IPI|GO:0005080|MGI|7844141//molecular function|receptor binding|IPI|GO:0005102|MGI|9883737//molecular function|sugar binding|IEA|GO:0005529|MGI|na//biological process|multicel…	probable adapter protein that bind to and organize the subcellular localization of a variety of membrane proteins containing some pdz recognition sequence. involved in the clustering of various receptors, possibly by acting at the receptor internalization level. may be regulated upon prkca activation. may regulate accn3/accn2 channel.	cytoplasm, perinuclear region. cell junction, synapse. note=also present at excitatory synapses.		TRUE
NM_008860	NM_008860	Mm.28561	Protein kinase C, zeta	Prkcz	18762	4	4 E2|4 83.0 cM		molecular function|ATP binding|IEA|GO:0005524|MGI|na//molecular function|diacylglycerol binding|IEA|GO:0019992|MGI|na//molecular function|kinase activity|IEA|GO:0016301|MGI|na//molecular function|metal ion binding|IEA|GO:0046872|MGI|na//molecular function|nucleotide binding|IEA|GO:0000166|MGI|na//molecular function|protein binding|IPI|GO:0005515|MGI|15102471//molecular function|protein kinase C a…	pkc is activated by diacylglycerol which in turn phosphorylates a range of cellular proteins. pkc also serves as the receptor for phorbol esters, a class of tumor promoters. subunit of a quaternary complex that plays a central role in epithelial cell polarization.	cytoplasm (by similarity). endosome (by similarity). note=in the retina, localizes in the terminals of the rod bipolar cells. associated with endosomes (by similarity).		TRUE
NM_008889	NM_008889	Mm.140	Protein phosphatase 1, regulatory (inhibitor) subunit 14B	Ppp1r14b	18938	19	19 A		molecular function|phosphoprotein phosphatase inhibitor activity|IEA|GO:0004864|MGI|na//molecular function|protein binding|IEA|GO:0005515|MGI|na//biological process|regulation of phosphorylation|IEA|GO:0042325|MGI|na//cellular component|cytoplasm|IEA|GO:0005737|MGI|na	inhibitor of ppp1ca. has over 50-fold higher inhibitory activity when phosphorylated.	cytoplasm (probable).		TRUE
NM_008895	NM_008895	Mm.277996	Pro-opiomelanocortin-alpha	Pomc	18976	12	12 A1.1|12 4.0 cM		molecular function|hormone activity|IDA|GO:0005179|MGI|15467755//biological process|neuropeptide signaling pathway|IEA|GO:0007218|MGI|na//biological process|regulation of blood pressure|IGI|GO:0008217|MGI|16243970//cellular component|cytoplasm|IDA|GO:0005737|MGI|18388149//cellular component|extracellular region|IEA|GO:0005576|MGI|na//cellular component|secretory granule|IDA|GO:0030141|MGI|1329576	beta-endorphin and met-enkephalin are endogenous opiates.			TRUE
NM_008898	NM_008898	Mm.3863	P450 (cytochrome) oxidoreductase	Por	18984	5	5 G2|5 75.0 cM		molecular function|FMN binding|IEA|GO:0010181|MGI|na//molecular function|NADPH-hemoprotein reductase activity|IEA|GO:0003958|MGI|na//molecular function|electron carrier activity|IEA|GO:0009055|MGI|na//molecular function|iron ion binding|IEA|GO:0005506|MGI|na//molecular function|oxidoreductase activity|IMP|GO:0016491|MGI|11742006//biological process|oxidation reduction|IEA|GO:0055114|MGI|na//cellu…	this enzyme is required for electron transfer from nadp to cytochrome p450 in microsomes. it can also provide electron transfer to heme oxygenase and cytochrome b5.	endoplasmic reticulum membrane; peripheral membrane protein. note=anchored to the er membrane by its n- terminal hydrophobic region.		TRUE
NM_008906	NM_008906	Mm.359633	Cathepsin A	Ctsa	19025	2	2 H3|2 96.0 cM		molecular function|carboxypeptidase activity|IEA|GO:0004180|MGI|na//molecular function|hydrolase activity|IEA|GO:0016787|MGI|na//molecular function|peptidase activity|IEA|GO:0008233|MGI|na//molecular function|protein binding|IPI|GO:0005515|MGI|9425240//molecular function|serine-type carboxypeptidase activity|IEA|GO:0004185|MGI|na//biological process|proteolysis|IEA|GO:0006508|MGI|na//cellular com…	protective protein appears to be essential for both the activity of beta-galactosidase and neuraminidase, it associates with these enzymes and exerts a protective function necessary for their stability and activity. this protein is also a carboxypeptidase and can deamidate tachykinins.	lysosome.		TRUE
NM_008908	NM_008908	Mm.4587	Peptidylprolyl isomerase C	Ppic	19038	18	18 D1		molecular function|isomerase activity|IEA|GO:0016853|MGI|na//molecular function|peptide binding|IEA|GO:0042277|MGI|na//molecular function|peptidyl-prolyl cis-trans isomerase activity|IEA|GO:0003755|MGI|na//biological process|protein folding|IEA|GO:0006457|MGI|na//cellular component|cytoplasm|IEA|GO:0005737|MGI|na	ppiases accelerate the folding of proteins. it catalyzes the cis-trans isomerization of proline imidic peptide bonds in oligopeptides.	cytoplasm.		TRUE
NM_008971	NM_008971	Mm.476729	Twinfilin, actin-binding protein, homolog 1 (Drosophila)	Twf1	19230	15	15 F1		molecular function|actin binding|IEA|GO:0003779|MGI|na//molecular function|protein tyrosine kinase activity|IDA|GO:0004713|MGI|9249064//cellular component|actin cytoskeleton|IDA|GO:0015629|MGI|10669753//cellular component|cytoplasm|IEA|GO:0005737|MGI|na//cellular component|cytoskeleton|IEA|GO:0005856|MGI|na//cellular component|intracellular|IEA|GO:0005622|MGI|na				TRUE
NM_008972	NM_008972	Mm.19187	Prothymosin alpha	Ptma	19231	1	1 D		cellular component|nucleus|IEA|GO:0005634|MGI|na	prothymosin alpha may mediate immune function by conferring resistance to certain opportunistic infections.	nucleus.		TRUE
NM_008974	NM_008974	Mm.193688	Protein tyrosine phosphatase 4a2	Ptp4a2	19244	4	4 D2.3		molecular function|hydrolase activity|IEA|GO:0016787|MGI|na//molecular function|phosphatase activity|IEA|GO:0016791|MGI|na//molecular function|phosphoprotein phosphatase activity|IEA|GO:0004721|MGI|na//molecular function|protein tyrosine phosphatase activity|IEA|GO:0004725|MGI|na//biological process|dephosphorylation|IEA|GO:0016311|MGI|na//biological process|protein amino acid dephosphorylation|I…	protein tyrosine phosphatase which stimulates progression from g1 into s phase during mitosis. inhibits geranylgeranyl transferase type ii activity by blocking the association between rabggta and rabggtb (by similarity).	cell membrane. early endosome. cytoplasm.		TRUE
NM_008974	NM_008974	Mm.193688	Protein tyrosine phosphatase 4a2	Ptp4a2	19244	4	4 D2.3		molecular function|hydrolase activity|IEA|GO:0016787|MGI|na//molecular function|phosphatase activity|IEA|GO:0016791|MGI|na//molecular function|phosphoprotein phosphatase activity|IEA|GO:0004721|MGI|na//molecular function|protein tyrosine phosphatase activity|IEA|GO:0004725|MGI|na//biological process|dephosphorylation|IEA|GO:0016311|MGI|na//biological process|protein amino acid dephosphorylation|I…	protein tyrosine phosphatase which stimulates progression from g1 into s phase during mitosis. inhibits geranylgeranyl transferase type ii activity by blocking the association between rabggta and rabggtb (by similarity).	cell membrane. early endosome. cytoplasm.		TRUE
NM_008980	NM_008980	Mm.224246	Protein tyrosine phosphatase, receptor type, A	Ptpra	19262	2	2 G|2 73.5 cM		molecular function|hydrolase activity|IEA|GO:0016787|MGI|na//molecular function|phosphatase activity|IEA|GO:0016791|MGI|na//molecular function|phosphoprotein phosphatase activity|IEA|GO:0004721|MGI|na//molecular function|protein tyrosine phosphatase activity|IEA|GO:0004725|MGI|na//molecular function|receptor activity|IEA|GO:0004872|MGI|na//biological process|dephosphorylation|IEA|GO:0016311|MGI|n…		membrane; single-pass type i membrane protein.		TRUE
NM_008986	NM_008986	Mm.21864	Polymerase I and transcript release factor	Ptrf	19285	11	11 D|11 60.5 cM		molecular function|RNA binding|IEA|GO:0003723|MGI|na//molecular function|RNA polymerase I transcription termination factor activity|IDA|GO:0003716|MGI|9582279//molecular function|protein binding|IPI|GO:0005515|MGI|18191225//molecular function|rRNA binding|IEA|GO:0019843|MGI|na//molecular function|rRNA primary transcript binding|IDA|GO:0042134|MGI|9582279//biological process|regulation of transcri…	termination of transcription by rna polymerase i involves pausing of transcription by ttf1, and the dissociation of the transcription complex, releasing pre-rrna and rna polymerase i from the template. ptrf is required for dissociation of the ternary transcription complex.	membrane, caveola (by similarity). cell membrane (by similarity). microsome (by similarity). endoplasmic reticulum (by similarity). cytoplasm, cytosol (by similarity). mitochondrion (by similarity). nucleus (by similarity). note=found at the surface of the caveolae. also found in the plasma membrane, microsomal and cytosolic fractions and at a low level in the mitochondrial and nuclear fractions …		TRUE
NM_008996	NM_008996	Mm.271944	RAB1, member RAS oncogene family	Rab1	19324	11	11 A3.1|11 10.9 cM		molecular function|GTP binding|IEA|GO:0005525|MGI|na//molecular function|nucleotide binding|IEA|GO:0000166|MGI|na//biological process|ER to Golgi vesicle-mediated transport|ISA|GO:0006888|MGI|15728249//biological process|intracellular protein transport|TAS|GO:0006886|MGI|11042173//biological process|protein transport|IEA|GO:0015031|MGI|na//biological process|small GTPase mediated signal transduct…	probably required for transit of protein from the er through golgi compartment. binds gtp and gdp and possesses intrinsic gtpase activity.	golgi apparatus. endoplasmic reticulum.		TRUE
NM_009022	NM_009022	Mm.42016	Aldehyde dehydrogenase family 1, subfamily A2	Aldh1a2	19378	9	9 D|9 42.0 cM		molecular function|3-chloroallyl aldehyde dehydrogenase activity|IDA|GO:0004028|MGI|12610736//molecular function|oxidoreductase activity|IEA|GO:0016491|MGI|na//molecular function|retinal dehydrogenase activity|IDA|GO:0001758|MGI|8797830//biological process|9-cis-retinoic acid biosynthetic process|IDA|GO:0042904|MGI|11876656//biological process|anterior/posterior pattern formation|IGI|GO:0009952|M…	recognizes as substrates free retinal and cellular retinol-binding protein-bound retinal. does metabolize octanal and decanal but does not metabolize citral, benzaldehyde, acetaldehyde and propanal efficiently (by similarity).	cytoplasm.		TRUE
NM_009031	NM_009031	Mm.270186	Retinoblastoma binding protein 7	Rbbp7	245688	X	X F4		molecular function|protein binding|IPI|GO:0005515|MGI|14645126//molecular function|transcription repressor activity|IDA|GO:0016564|MGI|12376095//biological process|DNA replication|IEA|GO:0006260|MGI|na//biological process|chromatin modification|IEA|GO:0016568|MGI|na//biological process|chromatin remodeling|TAS|GO:0006338|MGI|14645126//biological process|negative regulation of transcription from R…	may be involved in intracellular vesicle traffic (by similarity).	nucleus.		TRUE
NM_009033	NM_009033	Mm.24718	RNA binding motif protein, X chromosome retrogene	Rbmxrt	19656	8	8 C1		molecular function|RNA binding|IEA|GO:0003723|MGI|na//molecular function|nucleic acid binding|IEA|GO:0003676|MGI|na//molecular function|nucleotide binding|IEA|GO:0000166|MGI|na//biological process|RNA splicing|IEA|GO:0008380|MGI|na//biological process|mRNA processing|IEA|GO:0006397|MGI|na//cellular component|nucleus|IDA|GO:0005634|MGI|10716735//cellular component|ribonucleoprotein complex|IEA|GO:…	rna-binding protein which may be involved in pre-mrna splicing (by similarity).	nucleus. note=component of ribonucleosomes.		TRUE
NM_009052	NM_009052	Mm.422943	Brain expressed gene 1	Bex1	19716	X	X F1|X 57.5 cM		molecular function|protein binding|IPI|GO:0005515|MGI|12911636//biological process|cell differentiation|IEA|GO:0030154|MGI|na//biological process|multicellular organismal development|IEA|GO:0007275|MGI|na//biological process|negative regulation of neuron differentiation|ISO|GO:0045665|MGI|na//biological process|nerve growth factor receptor signaling pathway|ISO|GO:0048011|MGI|na//biological proce…	signaling adapter molecule involved in p75ntr/ngfr signaling. plays a role in cell cycle progression and neuronal differentiation. inhibits neuronal differentiation in response to nerve growth factor (ngf). may act as a link between the cell cycle and neurotrophic factor signaling, possibly by functioning as an upstream modulator of receptor signaling, coordinating biological responses to externa…	nucleus. cytoplasm. note=shuttles between the cytoplasm and the nucleus.		TRUE
NM_009058	NM_009058	Mm.5236	Ral guanine nucleotide dissociation stimulator	Ralgds	19730	2	2 A3		molecular function|guanyl-nucleotide exchange factor activity|IEA|GO:0005085|MGI|na//biological process|regulation of small GTPase mediated signal transduction|IEA|GO:0051056|MGI|na//biological process|signal transduction|IEA|GO:0007165|MGI|na//biological process|small GTPase mediated signal transduction|IEA|GO:0007264|MGI|na//cellular component|intracellular|IEA|GO:0005622|MGI|na	stimulates the dissociation of gdp from the ras-related rala and ralb gtpases which allows gtp binding and activation of the gtpases. interacts and acts as an effector molecule for r-ras, h-ras, k-ras, and rap.			TRUE
NM_009061	NM_009061	Mm.28262	Regulator of G-protein signaling 2	Rgs2	19735	1	1 F|1 78.0 cM		molecular function|GTPase activator activity|TAS|GO:0005096|MGI|11342430//molecular function|signal transducer activity|IEA|GO:0004871|MGI|na//biological process|G-protein coupled receptor protein signaling pathway|TAS|GO:0007186|MGI|11342430//biological process|brown fat cell differentiation|IDA|GO:0050873|MGI|18492766//biological process|cell cycle|IEA|GO:0007049|MGI|na//biological process|nega…	inhibits signal transduction by increasing the gtpase activity of g protein alpha subunits thereby driving them into their inactive gdp-bound form. may play a role in leukemogenesis.			TRUE
NM_009076	NM_009076	Mm.250030	Ribosomal protein L12	Rpl12	269261	2	2 B		molecular function|RNA binding|IEA|GO:0003723|MGI|na//molecular function|protein binding|IPI|GO:0005515|MGI|11809816//molecular function|structural constituent of ribosome|IEA|GO:0003735|MGI|na//biological process|biological_process|ND|GO:0008150|MGI|na//biological process|translation|IEA|GO:0006412|MGI|na//cellular component|cytoplasm|IDA|GO:0005737|MGI|11809816//cellular component|intracellular…	binds directly to 26s ribosomal rna.			TRUE
NM_009079	NM_009079	Mm.307846	Ribosomal protein L22	Rpl22	19934	4	4 E2		molecular function|RNA binding|IEA|GO:0003723|MGI|na//molecular function|heparin binding|IDA|GO:0008201|MGI|8135813//molecular function|structural constituent of ribosome|IEA|GO:0003735|MGI|na//biological process|alpha-beta T cell differentiation|IMP|GO:0046632|MGI|17555992//biological process|translation|IEA|GO:0006412|MGI|na//cellular component|cytoplasm|ISS|GO:0005737|MGI|8135813//cellular com…				TRUE
NM_009079	NM_009079	Mm.307846	Ribosomal protein L22	Rpl22	19934	4	4 E2		molecular function|RNA binding|IEA|GO:0003723|MGI|na//molecular function|heparin binding|IDA|GO:0008201|MGI|8135813//molecular function|structural constituent of ribosome|IEA|GO:0003735|MGI|na//biological process|alpha-beta T cell differentiation|IMP|GO:0046632|MGI|17555992//biological process|translation|IEA|GO:0006412|MGI|na//cellular component|cytoplasm|ISS|GO:0005737|MGI|8135813//cellular com…				TRUE
NM_009080	NM_009080	Mm.306548	Ribosomal protein L26	Rpl26	19941	11	11 B3		molecular function|molecular_function|ND|GO:0003674|MGI|na//biological process|biological_process|ND|GO:0008150|MGI|na//cellular component|cellular_component|ND|GO:0005575|MGI|na//cellular component|ribosome|IEA|GO:0005840|MGI|na				TRUE
NM_009081	NM_009081	Mm.379002	Ribosomal protein L28	Rpl28	19943	7	7 A1|7 4.0 cM		molecular function|molecular_function|ND|GO:0003674|MGI|na//molecular function|structural constituent of ribosome|IEA|GO:0003735|MGI|na//biological process|biological_process|ND|GO:0008150|MGI|na//biological process|translation|IEA|GO:0006412|MGI|na//cellular component|cellular_component|ND|GO:0005575|MGI|na//cellular component|intracellular|IEA|GO:0005622|MGI|na//cellular component|ribonucleopro…				TRUE
NM_009082	NM_009082	Mm.359377	Ribosomal protein L29	Rpl29	19944	9	9 F2-F4		molecular function|heparin binding|IDA|GO:0008201|MGI|9737974//molecular function|structural constituent of ribosome|IEA|GO:0003735|MGI|na//biological process|cell proliferation|IMP|GO:0008283|MGI|17195189//biological process|cell-substrate adhesion|IDA|GO:0031589|MGI|11259264//biological process|multicellular organism growth|IMP|GO:0035264|MGI|17195189//biological process|translation|IMP|GO:0006…				TRUE
NM_009082	NM_009082	Mm.359377	Ribosomal protein L29	Rpl29	19944	9	9 F2-F4		molecular function|heparin binding|IDA|GO:0008201|MGI|9737974//molecular function|structural constituent of ribosome|IEA|GO:0003735|MGI|na//biological process|cell proliferation|IMP|GO:0008283|MGI|17195189//biological process|cell-substrate adhesion|IDA|GO:0031589|MGI|11259264//biological process|multicellular organism growth|IMP|GO:0035264|MGI|17195189//biological process|translation|IMP|GO:0006…				TRUE
NM_009082	NM_009082	Mm.359377	Ribosomal protein L29	Rpl29	19944	9	9 F2-F4		molecular function|heparin binding|IDA|GO:0008201|MGI|9737974//molecular function|structural constituent of ribosome|IEA|GO:0003735|MGI|na//biological process|cell proliferation|IMP|GO:0008283|MGI|17195189//biological process|cell-substrate adhesion|IDA|GO:0031589|MGI|11259264//biological process|multicellular organism growth|IMP|GO:0035264|MGI|17195189//biological process|translation|IMP|GO:0006…				TRUE
NM_009083	NM_009083	Mm.358632	Ribosomal protein L30	Rpl30	19946	15	15 B3.1|15 14.7 cM		molecular function|molecular_function|ND|GO:0003674|MGI|na//molecular function|structural constituent of ribosome|IEA|GO:0003735|MGI|na//biological process|biological_process|ND|GO:0008150|MGI|na//biological process|translation|IEA|GO:0006412|MGI|na//cellular component|cellular_component|ND|GO:0005575|MGI|na//cellular component|intracellular|IEA|GO:0005622|MGI|na//cellular component|ribonucleopro…				TRUE
NM_009084	NM_009084	Mm.21529	Ribosomal protein L37a	Rpl37a	19981	1	1 C3		molecular function|metal ion binding|IEA|GO:0046872|MGI|na//molecular function|molecular_function|ND|GO:0003674|MGI|na//molecular function|structural constituent of ribosome|IEA|GO:0003735|MGI|na//molecular function|zinc ion binding|IEA|GO:0008270|MGI|na//biological process|biological_process|ND|GO:0008150|MGI|na//biological process|translation|IEA|GO:0006412|MGI|na//cellular component|cellular_c…				TRUE
NM_009091	NM_009091	Mm.643	Ribosomal protein S15	Rps15	20054	10	10 C1		molecular function|protein binding|IPI|GO:0005515|MGI|15596447//molecular function|structural constituent of ribosome|IEA|GO:0003735|MGI|na//biological process|translation|IEA|GO:0006412|MGI|na//cellular component|intracellular|IEA|GO:0005622|MGI|na//cellular component|ribonucleoprotein complex|IEA|GO:0030529|MGI|na//cellular component|ribosome|IEA|GO:0005840|MGI|na//cellular component|small ribo…				TRUE
NM_009092	NM_009092	Mm.42767	Ribosomal protein S17	Rps17	20068	X	7 D3		molecular function|structural constituent of ribosome|ISO|GO:0003735|MGI|7748157//biological process|translation|ISO|GO:0006412|MGI|7748157//cellular component|cytosolic small ribosomal subunit|ISO|GO:0022627|MGI|7748157//cellular component|intracellular|IEA|GO:0005622|MGI|na//cellular component|ribonucleoprotein complex|IEA|GO:0030529|MGI|na//cellular component|ribosome|IEA|GO:0005840|MGI|na				TRUE
NM_009095	NM_009095	Mm.5291	Ribosomal protein S5	Rps5	20103	7	7 A1		molecular function|structural constituent of ribosome|IEA|GO:0003735|MGI|na//biological process|translation|IEA|GO:0006412|MGI|na//cellular component|intracellular|IEA|GO:0005622|MGI|na//cellular component|ribonucleoprotein complex|ISO|GO:0030529|MGI|18809582//cellular component|ribosome|IEA|GO:0005840|MGI|na//cellular component|small ribosomal subunit|IEA|GO:0015935|MGI|na				TRUE
NM_009096	NM_009096	Mm.379007	Ribosomal protein S6	Rps6	20104	4	4 C3		molecular function|structural constituent of ribosome|IEA|GO:0003735|MGI|na//biological process|G1/S transition checkpoint|IMP|GO:0031575|MGI|16357222//biological process|G1/S transition of mitotic cell cycle|IMP|GO:0000082|MGI|10856218//biological process|T cell differentiation in the thymus|IGI|GO:0033077|MGI|16357222//biological process|T cell differentiation in the thymus|IMP|GO:0033077|MGI|1…	may play an important role in controlling cell growth and proliferation through the selective translation of particular classes of mrna.			TRUE
NM_009098	NM_009098	Mm.338718	Ribosomal protein S8	Rps8	20116	4	4 D1		molecular function|structural constituent of ribosome|IEA|GO:0003735|MGI|na//biological process|translation|IEA|GO:0006412|MGI|na//cellular component|intracellular|IEA|GO:0005622|MGI|na//cellular component|ribonucleoprotein complex|IEA|GO:0030529|MGI|na//cellular component|ribosome|IEA|GO:0005840|MGI|na				TRUE
NM_009120	NM_009120	Mm.391794	SAR1 gene homolog A (S. cerevisiae)	Sar1a	20224	10	10 B4		molecular function|GTP binding|IEA|GO:0005525|MGI|na//molecular function|nucleotide binding|IEA|GO:0000166|MGI|na//biological process|intracellular protein transport|IEA|GO:0006886|MGI|na//biological process|protein transport|IEA|GO:0015031|MGI|na//biological process|transport|IEA|GO:0006810|MGI|na//biological process|vesicle-mediated transport|IDA|GO:0016192|MGI|14728599//cellular component|Golg…	involved in transport from the endoplasmic reticulum to the golgi apparatus. required to maintain sec16a localization at discrete locations on the er membrane perhaps by preventing its dissociation. sar1a-gtp-dependent assembly of sec16a on the er membrane forms an organized scaffold defining endoplasmic reticulum exit sites (eres) (by similarity).	endoplasmic reticulum (by similarity). golgi apparatus (by similarity).		TRUE
NM_009125	NM_009125	Mm.260900	Ataxin 2	Atxn2	20239	5	5 F		molecular function|DBD domain binding|IDA|GO:0050692|MGI|9668173//biological process|negative regulation of multicellular organism growth|IMP|GO:0040015|MGI|16293225//cellular component|cytoplasm|IEA|GO:0005737|MGI|na//cellular component|perinuclear region of cytoplasm|IDA|GO:0048471|MGI|ARRAY(0xb800aa4)		cytoplasm.		TRUE
NM_009128	NM_009128	Mm.477490	Stearoyl-Coenzyme A desaturase 2	Scd2	20250	19	19 C3|19 43.0 cM		molecular function|iron ion binding|IEA|GO:0005506|MGI|na//molecular function|oxidoreductase activity|IEA|GO:0016491|MGI|na//molecular function|oxidoreductase activity, acting on paired donors, with oxidation of a pair of donors resulting in the reduction of molecular oxygen to two molecules of water|IEA|GO:0016717|MGI|na//molecular function|stearoyl-CoA 9-desaturase activity|IEA|GO:0004768|MGI|n…				TRUE
NM_009149	NM_009149	Mm.276271	Golgi apparatus protein 1	Glg1	20340	8	8 E1|8 53.5 cM		molecular function|sugar binding|IEA|GO:0005529|MGI|na//cellular component|Golgi apparatus|IEA|GO:0005794|MGI|na//cellular component|Golgi membrane|IDA|GO:0000139|MGI|9034150//cellular component|integral to membrane|IEA|GO:0016021|MGI|na//cellular component|membrane|IEA|GO:0016020|MGI|na//cellular component|plasma membrane|IEA|GO:0005886|MGI|na	binds fibroblast growth factor (by similarity). binds e- selectin (cell-adhesion lectin on endothelial cells mediating the binding of neutrophils).	cell membrane; single-pass type i membrane protein. golgi apparatus membrane; single-pass type i membrane protein. note=golgi and microvilli on the cell surface.		TRUE
NM_009155	NM_009155	Mm.392203	Selenoprotein P, plasma, 1	Sepp1	20363	15	15 A1|15 5.9 cM		molecular function|selenium binding|IDA|GO:0008430|MGI|12574155//biological process|brain development|IMP|GO:0007420|MGI|14704310//biological process|growth|IMP|GO:0040007|MGI|ARRAY(0x967dda0)//biological process|locomotory behavior|IMP|GO:0007626|MGI|ARRAY(0x9bda06c)//biological process|post-embryonic development|IMP|GO:0009791|MGI|ARRAY(0x99f0e04)//biological process|selenium metabolic process|…	might be responsible for some of the extracellular antioxidant defense properties of selenium or might be involved in the transport of selenium (by similarity). may supply selenium to tissues such as brain and testis.	secreted.		TRUE
NM_009156	NM_009156	Mm.42829	Selenoprotein W, muscle 1	Sepw1	20364	7	7 A2		molecular function|oxidoreductase activity|TAS|GO:0016491|MGI|12062442//molecular function|selenium binding|IEA|GO:0008430|MGI|na//biological process|cell redox homeostasis|IEA|GO:0045454|MGI|na//cellular component|cytoplasm|TAS|GO:0005737|MGI|12062442//cellular component|plasma membrane|TAS|GO:0005886|MGI|12062442	may be involved in a redox-related process. may play a role in the myopathies of selenium deficiency.	cytoplasm.		TRUE
NM_009189	NM_009189	Mm.4645	Sine oculis-related homeobox 1 homolog (Drosophila)	Six1	20471	12	12 C3|12 31.0 cM		molecular function|DNA binding|IEA|GO:0003677|MGI|na//molecular function|protein binding|IPI|GO:0005515|MGI|11734542//molecular function|sequence-specific DNA binding|IDA|GO:0043565|MGI|9826681//molecular function|transcription factor activity|IDA|GO:0003700|MGI|15955062//molecular function|transcription regulator activity|IEA|GO:0030528|MGI|na//biological process|anatomical structure development…	transcription factor that is involved in regulation of organogenesis. seems to be required for development of kidney, muscle and inner ear. seems to be involved in later steps of myogenic differentiation. may be involved in limb tendon and ligament development. binds a 5'-tca[ag][ag]ttnc-3' motif present in the mef3 element in the myogenin promoter. thought to be regulated by association with dac…	nucleus.		TRUE
NM_009214	NM_009214	Mm.18652	Spermine synthase	Sms	20603	X	X F4|X 65.45 cM		molecular function|catalytic activity|IEA|GO:0003824|MGI|na//molecular function|spermine synthase activity|ISA|GO:0016768|MGI|9467015//molecular function|transferase activity|IEA|GO:0016740|MGI|na//biological process|spermine biosynthetic process|IEA|GO:0006597|MGI|na//biological process|spermine metabolic process|IMP|GO:0008215|MGI|9467015//cellular component|cellular_component|ND|GO:0005575|MGI…	required for normal viability, growth and fertility.			TRUE
NM_009223	NM_009223	Mm.325800	Stannin	Snn	20621	16	16 A2		molecular function|molecular_function|ND|GO:0003674|MGI|na//biological process|biological_process|ND|GO:0008150|MGI|na//cellular component|integral to membrane|IEA|GO:0016021|MGI|na//cellular component|membrane|IEA|GO:0016020|MGI|na	plays a role in the toxic effects of organotins.	membrane; single-pass membrane protein (potential).		TRUE
NM_009225	NM_009225	Mm.88216	Small nuclear ribonucleoprotein B	Snrpb	20638	2	2 F1|2 73.0 cM		molecular function|RNA binding|IEA|GO:0003723|MGI|na//molecular function|nucleic acid binding|IEA|GO:0003676|MGI|na//molecular function|protein binding|IPI|GO:0005515|MGI|9724750//biological process|RNA splicing|IEA|GO:0008380|MGI|na//biological process|mRNA processing|IEA|GO:0006397|MGI|na//cellular component|cytoplasm|IDA|GO:0005737|MGI|15369763//cellular component|nucleus|IDA|GO:0005634|MGI|15…	associated with snrnp u1, u2, u4/u6 and u5. may have a functional role in the pre-mrna splicing or in snrnp structure.	nucleus.		TRUE
NM_009226	NM_009226	Mm.603	Small nuclear ribonucleoprotein D1	Snrpd1	20641	18	18 A1		biological process|RNA splicing|IEA|GO:0008380|MGI|na//biological process|mRNA processing|IEA|GO:0006397|MGI|na//cellular component|cytoplasm|IDA|GO:0005737|MGI|15369763//cellular component|nucleus|IDA|GO:0005634|MGI|15369763//cellular component|ribonucleoprotein complex|IEA|GO:0030529|MGI|na//cellular component|spliceosomal complex|IEA|GO:0005681|MGI|na	may act as a charged protein scaffold to promote snrnp assembly or strengthen snrnp-snrnp interactions through nonspecific electrostatic contacts with rna.	nucleus.		TRUE
NM_009227	NM_009227	Mm.249110	Small nuclear ribonucleoprotein E	Snrpe	20643	1	1 E4		molecular function|RNA binding|IEA|GO:0003723|MGI|na//biological process|RNA splicing|IEA|GO:0008380|MGI|na//biological process|mRNA processing|IEA|GO:0006397|MGI|na//cellular component|nucleus|IEA|GO:0005634|MGI|na//cellular component|ribonucleoprotein complex|IEA|GO:0030529|MGI|na//cellular component|spliceosomal complex|IEA|GO:0005681|MGI|na	associated with snrnp u1, u2, u4/u6 and u5.	nucleus.		TRUE
NM_009238	NM_009238	Mm.240627	SRY-box containing gene 4	Sox4	20677	13	13 A3-A5|13 20.0 cM		molecular function|DNA binding|IEA|GO:0003677|MGI|na//molecular function|transcription activator activity|ISO|GO:0016563|MGI|9632656//biological process|T cell differentiation|IMP|GO:0030217|MGI|9174623//biological process|Wnt receptor signaling pathway through beta-catenin|IMP|GO:0060070|MGI|17875931//biological process|exocrine pancreas development|IMP|GO:0031017|MGI|16306355//biological proces…	transcriptional activator that binds with high affinity to the t-cell enhancer motif 5'-aacaaag-3' motif.	nucleus.		TRUE
NM_009242	NM_009242	Mm.291442	Secreted acidic cysteine rich glycoprotein	Sparc	20692	11	11 B1|11 29.9 cM		molecular function|calcium ion binding|IEA|GO:0005509|MGI|na//molecular function|copper ion binding|IEA|GO:0005507|MGI|na//molecular function|extracellular matrix binding|IDA|GO:0050840|MGI|18757743//biological process|regulation of cell proliferation|IGI|GO:0042127|MGI|17299058//biological process|signal transduction|IEA|GO:0007165|MGI|na//cellular component|basement membrane|IEA|GO:0005604|MGI|…	appears to regulate cell growth through interactions with the extracellular matrix and cytokines. binds calcium and copper, several types of collagen, albumin, thrombospondin, pdgf and cell membranes. there are two calcium binding sites; an acidic domain that binds 5 to 8 ca(2+) with a low affinity and an ef-hand loop that binds a ca(2+) ion with a high affinity.	secreted, extracellular space, extracellular matrix, basement membrane. note=in or around the basement membrane.		TRUE
NM_009242	NM_009242	Mm.291442	Secreted acidic cysteine rich glycoprotein	Sparc	20692	11	11 B1|11 29.9 cM		molecular function|calcium ion binding|IEA|GO:0005509|MGI|na//molecular function|copper ion binding|IEA|GO:0005507|MGI|na//molecular function|extracellular matrix binding|IDA|GO:0050840|MGI|18757743//biological process|regulation of cell proliferation|IGI|GO:0042127|MGI|17299058//biological process|signal transduction|IEA|GO:0007165|MGI|na//cellular component|basement membrane|IEA|GO:0005604|MGI|…	appears to regulate cell growth through interactions with the extracellular matrix and cytokines. binds calcium and copper, several types of collagen, albumin, thrombospondin, pdgf and cell membranes. there are two calcium binding sites; an acidic domain that binds 5 to 8 ca(2+) with a low affinity and an ef-hand loop that binds a ca(2+) ion with a high affinity.	secreted, extracellular space, extracellular matrix, basement membrane. note=in or around the basement membrane.		TRUE
NM_009270	NM_009270	Mm.296169	Squalene epoxidase	Sqle	20775	15	15 D1		molecular function|FAD binding|IEA|GO:0050660|MGI|na//molecular function|oxidoreductase activity|IEA|GO:0016491|MGI|na//molecular function|squalene monooxygenase activity|IEA|GO:0004506|MGI|na//biological process|metabolic process|IEA|GO:0008152|MGI|na//biological process|oxidation reduction|IEA|GO:0055114|MGI|na//cellular component|endoplasmic reticulum|IEA|GO:0005783|MGI|na//cellular component|…	catalyzes the first oxygenation step in sterol biosynthesis and is suggested to be one of the rate-limiting enzymes in this pathway.	microsome membrane; multi-pass membrane protein. endoplasmic reticulum membrane; multi-pass membrane protein.		TRUE
NM_009273	NM_009273	Mm.363404	Signal recognition particle 14	Srp14	20813	2	2 E5		molecular function|7S RNA binding|IEA|GO:0008312|MGI|na//molecular function|RNA binding|IEA|GO:0003723|MGI|na//molecular function|endoplasmic reticulum signal peptide binding|IEA|GO:0030942|MGI|na//molecular function|protein binding|IEA|GO:0005515|MGI|na//biological process|SRP-dependent cotranslational protein targeting to membrane|IEA|GO:0006614|MGI|na//biological process|negative regulation of…	signal-recognition-particle assembly has a crucial role in targeting secretory proteins to the rough endoplasmic reticulum membrane. srp9 together with srp14 and the alu portion of the srp rna, constitutes the elongation arrest domain of srp. the complex of srp9 and srp14 is required for srp rna binding.	cytoplasm.		TRUE
NM_009279	NM_009279	Mm.831	Signal sequence receptor, delta	Ssr4	20832	X	X A7.3|X 29.5 cM		molecular function|receptor activity|IEA|GO:0004872|MGI|na//cellular component|endoplasmic reticulum|IEA|GO:0005783|MGI|na//cellular component|integral to membrane|IEA|GO:0016021|MGI|na//cellular component|membrane|IEA|GO:0016020|MGI|na	trap proteins are part of a complex whose function is to bind calcium to the er membrane and thereby regulate the retention of er resident proteins (by similarity).	endoplasmic reticulum membrane; single-pass type i membrane protein (by similarity).		TRUE
NM_009279	NM_009279	Mm.831	Signal sequence receptor, delta	Ssr4	20832	X	X A7.3|X 29.5 cM		molecular function|receptor activity|IEA|GO:0004872|MGI|na//cellular component|endoplasmic reticulum|IEA|GO:0005783|MGI|na//cellular component|integral to membrane|IEA|GO:0016021|MGI|na//cellular component|membrane|IEA|GO:0016020|MGI|na	trap proteins are part of a complex whose function is to bind calcium to the er membrane and thereby regulate the retention of er resident proteins (by similarity).	endoplasmic reticulum membrane; single-pass type i membrane protein (by similarity).		TRUE
NM_009320	NM_009320	Mm.395650	Solute carrier family 6 (neurotransmitter transporter, taurine), member 6	Slc6a6	21366	6	6 D1|6 38.2 cM		molecular function|beta-alanine transmembrane transporter activity|IDA|GO:0001761|MGI|na//molecular function|neurotransmitter:sodium symporter activity|IEA|GO:0005328|MGI|na//molecular function|symporter activity|IEA|GO:0015293|MGI|na//molecular function|taurine transmembrane transporter activity|IDA|GO:0005368|MGI|ARRAY(0xaeddf50)//molecular function|taurine:sodium symporter activity|IEA|GO:0005…	required for the uptake of taurine. transports both taurine and beta-alanine which requires sodium ions. chloride ions are necessary for optimal uptake.	membrane; multi-pass membrane protein.		TRUE
NM_009321	NM_009321	Mm.379025	Tubulin cofactor A	Tbca	21371	13	13 D1		molecular function|unfolded protein binding|IEA|GO:0051082|MGI|na//biological process|tubulin complex assembly|IEA|GO:0007021|MGI|na//cellular component|cytoplasm|IEA|GO:0005737|MGI|na//cellular component|cytoskeleton|IEA|GO:0005856|MGI|na//cellular component|microtubule|IEA|GO:0005874|MGI|na	tubulin-folding protein; involved in the early step of the tubulin folding pathway.	cytoplasm, cytoskeleton.		TRUE
NM_009332	NM_009332	Mm.440067	Transcription factor 3	Tcf3	21415	6	6 C1|6 30.4 cM		molecular function|DNA binding|IDA|GO:0003677|MGI|16894029//molecular function|beta-catenin binding|IPI|GO:0008013|MGI|9488439//molecular function|transcription factor activity|IDA|GO:0003700|MGI|16894029//biological process|Wnt receptor signaling pathway|IEA|GO:0016055|MGI|na//biological process|axial mesoderm morphogenesis|IMP|GO:0048319|MGI|14668413//biological process|determination of anterio…	participates in the wnt signaling pathway. binds to dna and acts as a repressor in the absence of ctnnb1, and as an activator in its presence. necessary for the terminal differentiation of epidermal cells, the formation of keratohyalin granules and the development of the barrier function of the epidermis.	nucleus.		TRUE
NM_009344	NM_009344	Mm.3117	Pleckstrin homology-like domain, family A, member 1	Phlda1	21664	10	10 D1		biological process|FasL biosynthetic process|IDA|GO:0045210|MGI|8673705//biological process|apoptosis|IEA|GO:0006915|MGI|na//cellular component|cytoplasm|IEA|GO:0005737|MGI|na//cellular component|cytoplasmic vesicle|IEA|GO:0031410|MGI|na//cellular component|membrane|IEA|GO:0016020|MGI|na//cellular component|nucleus|IEA|GO:0005634|MGI|na	seems to be involved in regulation of apoptosis. may be involved in detachment-mediated programmed cell death. may mediate apoptosis during neuronal development. may be involved in regulation of anti-apoptotic effects of igf1. required for tcr- induced apoptosis and expression of tnfrsf6/fas in a t-cell hybridoma cell line. may be involved in translational regulation.	cytoplasm (by similarity). cytoplasmic vesicle membrane. nucleus, nucleolus (by similarity). note=colocalizes with intracellular vesicles.		TRUE
NM_009366	NM_009366	Mm.153272	TSC22 domain family, member 1	Tsc22d1	21807	14	14 D3|14 42.0 cM		molecular function|transcription factor activity|IEA|GO:0003700|MGI|na//biological process|regulation of transcription|IEA|GO:0045449|MGI|na//biological process|regulation of transcription, DNA-dependent|IEA|GO:0006355|MGI|na//biological process|transcription|IEA|GO:0006350|MGI|na//cellular component|cytoplasm|IEA|GO:0005737|MGI|na//cellular component|nucleus|IEA|GO:0005634|MGI|na	transcriptional repressor. acts on the c-type natriuretic peptide (cnp) promoter.	cytoplasm. nucleus.		TRUE
NM_009369	NM_009369	Mm.14455	Transforming growth factor, beta induced	Tgfbi	21810	13	13 38.0 cM		molecular function|extracellular matrix binding|IDA|GO:0050840|MGI|18757743//molecular function|protein binding|IEA|GO:0005515|MGI|na//biological process|cell adhesion|IDA|GO:0007155|MGI|12963107//biological process|extracellular matrix organization|IDA|GO:0030198|MGI|18757743//cellular component|extracellular region|IEA|GO:0005576|MGI|na//cellular component|extracellular space|IDA|GO:0005615|MGI…	binds to type i, ii, and iv collagens. this adhesion protein may play an important role in cell-collagen interactions. in cartilage, may be involved in endochondral bone formation (by similarity).	secreted, extracellular space, extracellular matrix (by similarity). note=may be associated both with microfibrils and with the cell surface (by similarity).		TRUE
NM_009408	NM_009408	Mm.217233	Topoisomerase (DNA) I	Top1	21969	2	2 H2-3|2 92.0 cM		molecular function|ATP binding|IEA|GO:0005524|MGI|na//molecular function|DNA binding|IEA|GO:0003677|MGI|na//molecular function|DNA topoisomerase (ATP-hydrolyzing) activity|IEA|GO:0003918|MGI|na//molecular function|DNA topoisomerase activity|IEA|GO:0003916|MGI|na//molecular function|DNA topoisomerase type I activity|IDA|GO:0003917|MGI|ARRAY(0xae50368)//molecular function|isomerase activity|IEA|GO:…	the reaction catalyzed by topoisomerases leads to the conversion of one topological isomer of dna to another.	nucleus, nucleolus. nucleus, nucleoplasm. note=diffuse nuclear localization with some enrichment in nucleoli. on cpt treatment, cleared from nucleoli into nucleoplasm. sumolyated forms found in both nucleoplasm and nucleoli (by similarity).		TRUE
NM_009412	NM_009412	Mm.371590	Tumor protein D52	Tpd52	21985	3	3 A1-A2		molecular function|protein heterodimerization activity|IDA|GO:0046982|MGI|9484778//molecular function|protein homodimerization activity|IDA|GO:0042803|MGI|9484778				TRUE
NM_009422	NM_009422	Mm.3399	TNF receptor-associated factor 2	Traf2	22030	2	2 A3		molecular function|metal ion binding|IEA|GO:0046872|MGI|na//molecular function|protein binding|IPI|GO:0005515|MGI|9692890//molecular function|receptor activity|IEA|GO:0004872|MGI|na//molecular function|zinc ion binding|IEA|GO:0008270|MGI|na//biological process|anti-apoptosis|NAS|GO:0006916|MGI|9692890//biological process|apoptosis|IEA|GO:0006915|MGI|na//biological process|protein catabolic proces…	adapter protein and signal transducer that links members of the tumor necrosis factor receptor family to different signaling pathways by association with the receptor cytoplasmic domain and kinases. association to the receptor is also mediated by the interaction with tradd. mediates activation of nf-kappa-b and jnk and is involved in apoptosis. isoform 2 does not seem to mediate activation of nf-…	cytoplasm.		TRUE
NM_009441	NM_009441	Mm.213408	Tetratricopeptide repeat domain 3	Ttc3	22129	16	16 C3.3-4|16 67.9 cM		molecular function|metal ion binding|IEA|GO:0046872|MGI|na//molecular function|protein binding|IPI|GO:0005515|MGI|17488780//molecular function|zinc ion binding|IEA|GO:0008270|MGI|na//biological process|negative regulation of cell morphogenesis involved in differentiation|IDA|GO:0010771|MGI|17488780//biological process|negative regulation of neuron differentiation|IDA|GO:0045665|MGI|17488780//biol…				TRUE
NM_009443	NM_009443	Mm.246563	Trans-golgi network protein	Tgoln1	22134	6	6 C1|6 31.5 cM		cellular component|Golgi apparatus|IDA|GO:0005794|MGI|16204232//cellular component|integral to membrane|IEA|GO:0016021|MGI|na//cellular component|membrane|IEA|GO:0016020|MGI|na//cellular component|plasma membrane|IEA|GO:0005886|MGI|na//cellular component|trans-Golgi network|IDA|GO:0005802|MGI|12488345	may be involved in regulating membrane traffic to and from trans-golgi network.	cell membrane; single-pass type i membrane protein (by similarity). golgi apparatus, trans-golgi network membrane; single-pass type i membrane protein (by similarity). note=primarily in trans-golgi network. cycles between the trans- golgi network and the cell surface returning via endosomes (by similarity).		TRUE
NM_009450	NM_009450	Mm.469917	Tubulin, beta 2A	Tubb2a	22151	13	13 A3.3|13 16.0 cM		molecular function|GTP binding|IEA|GO:0005525|MGI|na//molecular function|GTPase activity|IEA|GO:0003924|MGI|na//molecular function|nucleotide binding|IEA|GO:0000166|MGI|na//molecular function|structural molecule activity|IEA|GO:0005198|MGI|na//biological process|microtubule-based movement|IEA|GO:0007018|MGI|na//biological process|microtubule-based process|IEA|GO:0007017|MGI|na//biological process…	tubulin is the major constituent of microtubules. it binds two moles of gtp, one at an exchangeable site on the beta chain and one at a non-exchangeable site on the alpha-chain (by similarity).			TRUE
NM_009451	NM_009451	Mm.7420	Tubulin, beta 4	Tubb4	22153	17	17 D|17 34.5 cM		molecular function|GTP binding|IEA|GO:0005525|MGI|na//molecular function|GTPase activity|IEA|GO:0003924|MGI|na//molecular function|nucleotide binding|IEA|GO:0000166|MGI|na//molecular function|structural molecule activity|IEA|GO:0005198|MGI|na//biological process|cell projection organization|IEA|GO:0030030|MGI|na//biological process|microtubule-based movement|IEA|GO:0007018|MGI|na//biological proc…	tubulin is the major constituent of microtubules. it binds two moles of gtp, one at an exchangeable site on the beta chain and one at a non-exchangeable site on the alpha-chain.			TRUE
NM_009455	NM_009455	Mm.4429	Ubiquitin-conjugating enzyme E2E 1, UBC4/5 homolog (yeast)	Ube2e1	22194	14	14 A3		molecular function|ATP binding|IEA|GO:0005524|MGI|na//molecular function|ligase activity|IEA|GO:0016874|MGI|na//molecular function|nucleotide binding|IEA|GO:0000166|MGI|na//molecular function|small conjugating protein ligase activity|IEA|GO:0019787|MGI|na//molecular function|ubiquitin-protein ligase activity|IEA|GO:0004842|MGI|na//biological process|modification-dependent protein catabolic proces…	catalyzes the covalent attachment of ubiquitin to other proteins. mediates the selective degradation of short-lived and abnormal proteins.			TRUE
NM_009510	NM_009510	Mm.277812	Ezrin	Ezr	22350	17	17 A1		molecular function|binding|IEA|GO:0005488|MGI|na//molecular function|cytoskeletal protein binding|IEA|GO:0008092|MGI|na//molecular function|protein binding|IPI|GO:0005515|MGI|12068294//biological process|establishment or maintenance of apical/basal cell polarity|IMP|GO:0035088|MGI|15177033//biological process|regulation of cell shape|IEA|GO:0008360|MGI|na//cellular component|apical part of cell|I…	probably involved in connections of major cytoskeletal structures to the plasma membrane. in epithelial cells, required for the formation of microvilli and membrane ruffles on the apical pole. along with plekhg6, required for normal macropinocytosis (by similarity).	apical cell membrane; peripheral membrane protein; cytoplasmic side (by similarity). cell projection (by similarity). cell projection, microvillus membrane; peripheral membrane protein; cytoplasmic side (by similarity). cell projection, ruffle membrane; peripheral membrane protein; cytoplasmic side (by similarity). cytoplasm, cell cortex (by similarity). cytoplasm, cytoskeleton (by similarity). n…		TRUE
NM_009642	NM_009642	Mm.46247	Angiotensin II, type I receptor-associated protein	Agtrap	11610	4	4 E1|4 76.4 cM		molecular function|angiotensin type II receptor activity|IMP|GO:0004945|MGI|10425188//molecular function|receptor activity|IEA|GO:0004872|MGI|na//biological process|regulation of blood pressure|IMP|GO:0008217|MGI|10425188//cellular component|Golgi apparatus|IEA|GO:0005794|MGI|na//cellular component|cytoplasmic vesicle|IEA|GO:0031410|MGI|na//cellular component|endoplasmic reticulum|IEA|GO:0005783|…	appears to be a negative regulator of type-1 angiotensin ii receptor-mediated signaling by regulating receptor internalisation as well as mechanism of receptor desensitization such as phosphorylation. induces also a decrease in angiotensin ii-stimulated transcriptional activity. may play a role of negative regulator in cardiomyocyte hypertrophy induced by angiotensin ii through an inhibition of p…	endoplasmic reticulum membrane; multi-pass membrane protein (by similarity). golgi apparatus membrane; multi- pass membrane protein (by similarity). cytoplasmic vesicle membrane; multi-pass membrane protein (by similarity). note=present in perinuclear vesicular membranes, endoplasmic reticulum, golgi and endocytic vesicles (by similarity).		TRUE
NM_009673	NM_009673	Mm.1620	Annexin A5	Anxa5	11747	3	3 B|3 19.2 cM		molecular function|calcium ion binding|IEA|GO:0005509|MGI|na//molecular function|calcium-dependent phospholipid binding|IEA|GO:0005544|MGI|na//molecular function|eukaryotic cell surface binding|IDA|GO:0043499|MGI|18097031//molecular function|protein binding|IPI|GO:0005515|MGI|14651927//biological process|blood coagulation|IEA|GO:0007596|MGI|na//biological process|negative regulation of coagulatio…	this protein is an anticoagulant protein that acts as an indirect inhibitor of the thromboplastin-specific complex, which is involved in the blood coagulation cascade.			TRUE
NM_009680	NM_009680	Mm.21185	Adaptor-related protein complex 3, beta 1 subunit	Ap3b1	11774	13	13 D1|13 47.0 cM		molecular function|binding|IEA|GO:0005488|MGI|na//molecular function|protein binding|IEA|GO:0005515|MGI|na//molecular function|protein transporter activity|IEA|GO:0008565|MGI|na//biological process|antigen processing and presentation|IMP|GO:0019882|MGI|14557411//biological process|antigen processing and presentation, exogenous lipid antigen via MHC class Ib|IMP|GO:0048007|MGI|14557411//biological…	subunit of non-clathrin- and clathrin-associated adaptor protein complex 3 that plays a role in protein sorting in the late-golgi/trans-golgi network (tgn) and/or endosomes. the ap complexes mediate both the recruitment of clathrin to membranes and the recognition of sorting signals within the cytosolic tails of transmembrane cargo molecules. ap-3 appears to be involved in the sorting of a subset…	golgi apparatus. cytoplasmic vesicle, clathrin-coated vesicle membrane; peripheral membrane protein; cytoplasmic side (by similarity). golgi apparatus (by similarity). note=component of the coat surrounding the cytoplasmic face of coated vesicles located at the golgi complex (by similarity).		TRUE
NM_009691	NM_009691	Mm.19133	Amyloid beta (A4) precursor-like protein 2	Aplp2	11804	9	9 A2-B|9 13.0 cM		molecular function|DNA binding|IEA|GO:0003677|MGI|na//molecular function|binding|IEA|GO:0005488|MGI|na//molecular function|protein binding|IPI|GO:0005515|MGI|ARRAY(0xa3bbbd8)//biological process|cellular copper ion homeostasis|IMP|GO:0006878|MGI|10526140//biological process|embryonic development|IGI|GO:0009790|MGI|15689559//biological process|extracellular matrix organization|IGI|GO:0030198|MGI|1…	binds to the dna 5'-gtcacatg-3'(cdei box) which plays an important role in the early development of embryos.	cell membrane; single-pass type i membrane protein (potential). nucleus (potential).		TRUE
NM_009696	NM_009696	Mm.305152	Apolipoprotein E	Apoe	11816	7	7 A3|7 4.0 cM		molecular function|cholesterol transporter activity|IDA|GO:0017127|MGI|15269218//molecular function|heparin binding|IEA|GO:0008201|MGI|na//molecular function|lipid binding|IEA|GO:0008289|MGI|na//molecular function|lipoprotein binding|IDA|GO:0008034|MGI|11553788//molecular function|phosphatidylcholine-sterol O-acyltransferase activator activity|IMP|GO:0060228|MGI|15654758//biological process|arter…	mediates the binding, internalization, and catabolism of lipoprotein particles. it can serve as a ligand for the ldl (apo b/e) receptor and for the specific apo-e receptor (chylomicron remnant) of hepatic tissues.	secreted.		TRUE
NM_009698	NM_009698	Mm.1786	Adenine phosphoribosyl transferase	Aprt	11821	8	8 E1|8 67.0 cM		molecular function|AMP binding|ISO|GO:0016208|MGI|na//molecular function|adenine binding|IDA|GO:0002055|MGI|9218001//molecular function|adenine phosphoribosyltransferase activity|IDA|GO:0003999|MGI|ARRAY(0xc9381c8)//molecular function|adenine phosphoribosyltransferase activity|IGI|GO:0003999|MGI|8485579//molecular function|adenine phosphoribosyltransferase activity|IMP|GO:0003999|MGI|ARRAY(0x9668…	catalyzes a salvage reaction resulting in the formation of amp, that is energically less costly than de novo synthesis.	cytoplasm.		TRUE
NM_009720	NM_009720	Mm.217759	ATX1 (antioxidant protein 1) homolog 1 (yeast)	Atox1	11927	11	11 B1.3		molecular function|copper ion binding|IEA|GO:0005507|MGI|na//molecular function|metal ion binding|IEA|GO:0046872|MGI|na//biological process|cellular copper ion homeostasis|IMP|GO:0006878|MGI|11391006//biological process|copper ion transport|IMP|GO:0006825|MGI|11391006//biological process|ion transport|IEA|GO:0006811|MGI|na//biological process|metal ion transport|IEA|GO:0030001|MGI|na//biological …	could bind and deliver cytosolic copper to the copper atpase proteins. may be important in cellular antioxidant defense (by similarity).			TRUE
NM_009749	NM_009749	Mm.94160	Brain expressed X-linked 2	Bex2	12069	X	X F1|X 57.5 cM		cellular component|cytoplasm|IEA|GO:0005737|MGI|na//cellular component|nucleus|IEA|GO:0005634|MGI|na		nucleus (by similarity). cytoplasm (by similarity).		TRUE
NM_009750	NM_009750	Mm.90787	Nerve growth factor receptor (TNFRSF16) associated protein 1	Ngfrap1	12070	X	X F1|X 57.5 cM		molecular function|death receptor binding|IPI|GO:0005123|MGI|10764727//molecular function|metal ion binding|IEA|GO:0046872|MGI|na//molecular function|receptor activity|IEA|GO:0004872|MGI|na//biological process|apoptosis|IEA|GO:0006915|MGI|na//biological process|induction of apoptosis|IDA|GO:0006917|MGI|10764727//biological process|induction of apoptosis via death domain receptors|IPI|GO:0008625|M…	may be a signaling adapter molecule involved in p75ntr- mediated apoptosis induced by ngf. plays a role in zinc-triggered neuronal death.	nucleus. cytoplasm. note=shuttles between the cytoplasm and the nucleus. associates with replicating mitochondria.		TRUE
NM_009761	NM_009761	Mm.29820	BCL2/adenovirus E1B interacting protein 3-like	Bnip3l	12177	14	14 D1|14 28.0 cM		molecular function|protein binding|IPI|GO:0005515|MGI|17095503//biological process|apoptosis|RCA|GO:0006915|MGI|12819136//biological process|positive regulation of apoptosis|IEA|GO:0043065|MGI|na//biological process|regulation of apoptosis|RCA|GO:0042981|MGI|12819136//cellular component|endoplasmic reticulum|IEA|GO:0005783|MGI|na//cellular component|integral to membrane|IEA|GO:0016021|MGI|na//cel…	induces apoptosis. interacts with viral and cellular anti-apoptosis proteins. can overcome the suppressors bcl-2 and bcl-xl, although high levels of bcl-xl expression will inhibit apoptosis. may function as a tumor suppressor. inhibits apoptosis induced by bnip3 (by similarity).	nucleus envelope (by similarity). endoplasmic reticulum (by similarity). mitochondrion. membrane; single-pass membrane protein (potential).		TRUE
NM_009825	NM_009825	Mm.22708	Serine (or cysteine) peptidase inhibitor, clade H, member 1	Serpinh1	12406	7	7 E2		molecular function|protein binding|IPI|GO:0005515|MGI|10862616//molecular function|serine-type endopeptidase inhibitor activity|IEA|GO:0004867|MGI|na//molecular function|unfolded protein binding|IDA|GO:0051082|MGI|10862616//biological process|collagen biosynthetic process|IMP|GO:0032964|MGI|10995453//biological process|collagen fibril organization|IMP|GO:0030199|MGI|10995453//biological process|p…	binds specifically to collagen. could be involved as a chaperone in the biosynthetic pathway of collagen.	endoplasmic reticulum lumen.		TRUE
NM_009859	NM_009859	Mm.270259	Septin 7	2009-09-07	235072	9	9 A4		molecular function|GTP binding|IEA|GO:0005525|MGI|na//molecular function|nucleotide binding|IEA|GO:0000166|MGI|na//molecular function|protein binding|IPI|GO:0005515|MGI|11739749//biological process|cell cycle|IEA|GO:0007049|MGI|na//biological process|cell division|IEA|GO:0051301|MGI|na//biological process|mitosis|IEA|GO:0007067|MGI|na//cellular component|cytoplasm|IEA|GO:0005737|MGI|na//cellular …	required for normal progress through mitosis. involved in cytokinesis. required for normal association of cenpe with the kinetochore (by similarity).	cytoplasm (by similarity). kinetochore (by similarity). spindle (by similarity). note=distributed throughout the cytoplasm in prometaphase cells. associated with the spindle during metaphase. associated with the central spindle and at the cleavage furrow in anaphase cells. detected at the midbody in telophase (by similarity).		TRUE
NM_009866	NM_009866	Mm.1571	Cadherin 11	Cdh11	12552	8	8 D2|8 46.5 cM		molecular function|calcium ion binding|IEA|GO:0005509|MGI|na//molecular function|protein binding|IEA|GO:0005515|MGI|na//biological process|cell adhesion|IEA|GO:0007155|MGI|na//biological process|homophilic cell adhesion|IEA|GO:0007156|MGI|na//cellular component|cytoplasm|IDA|GO:0005737|MGI|12139922//cellular component|integral to membrane|IEA|GO:0016021|MGI|na//cellular component|membrane|IEA|GO:…	cadherins are calcium dependent cell adhesion proteins. they preferentially interact with themselves in a homophilic manner in connecting cells; cadherins may thus contribute to the sorting of heterogeneous cell types.	cell membrane; single-pass type i membrane protein.		TRUE
NM_009872	NM_009872	Mm.434459	Cyclin-dependent kinase 5, regulatory subunit 2 (p39)	Cdk5r2	12570	1	1 C3		molecular function|cyclin-dependent protein kinase 5 activator activity|TAS|GO:0016534|MGI|12516540//molecular function|cytoskeletal protein binding|TAS|GO:0008092|MGI|12496365//cellular component|cyclin-dependent protein kinase 5 activator complex|IEA|GO:0016533|MGI|na	activator of cdk5/tpkii.			TRUE
NM_009889	NM_009889	Mm.1361	Glycoprotein hormones, alpha subunit	Cga	12640	4	4 A5|4 10.5 cM		molecular function|hormone activity|IEA|GO:0005179|MGI|na//biological process|cellular response to hormone stimulus|IMP|GO:0032870|MGI|12114718//biological process|developmental growth|IMP|GO:0048589|MGI|12114718//biological process|follicle-stimulating hormone secretion|IMP|GO:0046884|MGI|12114718//biological process|gonad development|IMP|GO:0008406|MGI|12114718//biological process|luteinizing h…		secreted.		TRUE
NM_009905	NM_009905												TRUE
NM_009906	NM_009906	Mm.20837	Tripeptidyl peptidase I	Tpp1	12751	7	7 E3|7 50.0 cM		molecular function|hydrolase activity|IEA|GO:0016787|MGI|na//molecular function|peptidase activity|ISS|GO:0008233|MGI|14609438//molecular function|protein binding|ISS|GO:0005515|MGI|14609438//molecular function|serine-type endopeptidase activity|IEA|GO:0004252|MGI|na//molecular function|serine-type peptidase activity|IEA|GO:0008236|MGI|na//molecular function|tripeptidyl-peptidase activity|ISS|GO:…	lysosomal serine protease with tripeptidyl-peptidase i activity. may act as a non-specific lysosomal peptidase which generates tripeptides from the breakdown products produced by lysosomal proteinases. requires substrates with an unsubstituted n-terminus (by similarity).	lysosome. melanosome (by similarity).		TRUE
NM_009929	NM_009929	Mm.4352	Collagen, type XVIII, alpha 1	Col18a1	12822	10	10 41.3 cM		molecular function|binding|IEA|GO:0005488|MGI|na//molecular function|extracellular matrix structural constituent|IEA|GO:0005201|MGI|na//molecular function|metal ion binding|IEA|GO:0046872|MGI|na//molecular function|protein binding|IEA|GO:0005515|MGI|na//molecular function|structural molecule activity|IEA|GO:0005198|MGI|na//molecular function|zinc ion binding|IEA|GO:0008270|MGI|na//biological proc…	endostatin potently inhibits endothelial cell proliferation and angiogenesis. may inhibit angiogenesis by binding to the heparan sulfate proteoglycans involved in growth factor signaling.	secreted, extracellular space, extracellular matrix (by similarity).		TRUE
NM_009929	NM_009929	Mm.4352	Collagen, type XVIII, alpha 1	Col18a1	12822	10	10 41.3 cM		molecular function|binding|IEA|GO:0005488|MGI|na//molecular function|extracellular matrix structural constituent|IEA|GO:0005201|MGI|na//molecular function|metal ion binding|IEA|GO:0046872|MGI|na//molecular function|protein binding|IEA|GO:0005515|MGI|na//molecular function|structural molecule activity|IEA|GO:0005198|MGI|na//molecular function|zinc ion binding|IEA|GO:0008270|MGI|na//biological proc…	endostatin potently inhibits endothelial cell proliferation and angiogenesis. may inhibit angiogenesis by binding to the heparan sulfate proteoglycans involved in growth factor signaling.	secreted, extracellular space, extracellular matrix (by similarity).		TRUE
NM_009930	NM_009930	Mm.249555	Collagen, type III, alpha 1	Col3a1	12825	1	1 C1.1|1 25.0 cM		molecular function|SMAD binding|IPI|GO:0046332|MGI|14559231//molecular function|extracellular matrix structural constituent|IEA|GO:0005201|MGI|na//molecular function|platelet-derived growth factor binding|ISO|GO:0048407|MGI|na//biological process|blood vessel development|IMP|GO:0001568|MGI|9050868//biological process|collagen fibril organization|IMP|GO:0030199|MGI|9050868//biological process|gut …	collagen type iii occurs in most soft connective tissues along with type i collagen.	secreted, extracellular space, extracellular matrix (by similarity).		TRUE
NM_009945	NM_009945	Mm.152627	Cytochrome c oxidase, subunit VIIa 2	Cox7a2	12866	9	9 E1|9 42.0 cM		molecular function|cytochrome-c oxidase activity|IEA|GO:0004129|MGI|na//molecular function|electron carrier activity|IEA|GO:0009055|MGI|na//cellular component|membrane|IEA|GO:0016020|MGI|na//cellular component|mitochondrial inner membrane|IDA|GO:0005743|MGI|12865426//cellular component|mitochondrial respiratory chain|IEA|GO:0005746|MGI|na//cellular component|mitochondrion|IDA|GO:0005739|MGI|14651…	this protein is one of the nuclear-coded polypeptide chains of cytochrome c oxidase, the terminal oxidase in mitochondrial electron transport.	mitochondrion inner membrane.		TRUE
NM_009945	NM_009945	Mm.152627	Cytochrome c oxidase, subunit VIIa 2	Cox7a2	12866	9	9 E1|9 42.0 cM		molecular function|cytochrome-c oxidase activity|IEA|GO:0004129|MGI|na//molecular function|electron carrier activity|IEA|GO:0009055|MGI|na//cellular component|membrane|IEA|GO:0016020|MGI|na//cellular component|mitochondrial inner membrane|IDA|GO:0005743|MGI|12865426//cellular component|mitochondrial respiratory chain|IEA|GO:0005746|MGI|na//cellular component|mitochondrion|IDA|GO:0005739|MGI|14651…	this protein is one of the nuclear-coded polypeptide chains of cytochrome c oxidase, the terminal oxidase in mitochondrial electron transport.	mitochondrion inner membrane.		TRUE
NM_009955	NM_009955	Mm.475100	Dihydropyrimidinase-like 2	Dpysl2	12934	14	14 D1|14 28.2 cM		molecular function|hydrolase activity|IEA|GO:0016787|MGI|na//biological process|cell differentiation|IEA|GO:0030154|MGI|na//biological process|multicellular organismal development|IEA|GO:0007275|MGI|na//biological process|nervous system development|IEA|GO:0007399|MGI|na//cellular component|axon|IDA|GO:0030424|MGI|15834957//cellular component|cell soma|IDA|GO:0043025|MGI|15834957//cellular compone…	necessary for signaling by class 3 semaphorins and subsequent remodeling of the cytoskeleton. plays a role in axon guidance, neuronal growth cone collapse and cell migration (by similarity).	cytoplasm (by similarity).		TRUE
NM_009983	NM_009983	Mm.231395	Cathepsin D	Ctsd	13033	7	7 F5		molecular function|aspartic-type endopeptidase activity|IEA|GO:0004190|MGI|na//molecular function|hydrolase activity|IEA|GO:0016787|MGI|na//molecular function|peptidase activity|IDA|GO:0008233|MGI|ARRAY(0x9c8408c)//biological process|autophagic vacuole formation|IMP|GO:0000045|MGI|15452145//biological process|proteolysis|IC|GO:0006508|MGI|15588329//cellular component|lysosome|IDA|GO:0005764|MGI|A…	acid protease active in intracellular protein breakdown.	lysosome. melanosome (by similarity).		TRUE
NM_009984	NM_009984	Mm.930	Cathepsin L	Ctsl	13039	13	13 B3|13 30.0 cM		molecular function|cysteine-type endopeptidase activity|IEA|GO:0004197|MGI|na//molecular function|cysteine-type peptidase activity|TAS|GO:0008234|MGI|14681235//molecular function|hydrolase activity|IEA|GO:0016787|MGI|na//molecular function|peptidase activity|IEA|GO:0008233|MGI|na//molecular function|protein binding|IPI|GO:0005515|MGI|14681235//biological process|proteolysis|IEA|GO:0006508|MGI|na/…	important for the overall degradation of proteins in lysosomes.	lysosome.		TRUE
NM_010015	NM_010015												TRUE
NM_010027	NM_010027	Mm.298947	D-dopachrome tautomerase	Ddt	13202	10	10 C1|10 40.7 cM		molecular function|D-dopachrome decarboxylase activity|IEA|GO:0033981|MGI|na//molecular function|lyase activity|IEA|GO:0016829|MGI|na//biological process|melanin biosynthetic process|IEA|GO:0042438|MGI|na//cellular component|cytoplasm|IEA|GO:0005737|MGI|na	tautomerization of d-dopachrome with decarboxylation to give 5,6-dihydroxyindole (dhi) (by similarity).	cytoplasm.		TRUE
NM_010047	NM_010047	Mm.27155	DiGeorge syndrome critical region gene 6	Dgcr6	13353	16	16 B2|16 10.71 cM		molecular function|molecular_function|ND|GO:0003674|MGI|na//biological process|biological_process|ND|GO:0008150|MGI|na//cellular component|cellular_component|ND|GO:0005575|MGI|na	may have a role in early embryogenesis.			TRUE
NM_010064	NM_010064	Mm.249479	Dynein cytoplasmic 1 intermediate chain 2	Dync1i2	13427	2	2 C2|2 41.25 cM		molecular function|motor activity|IEA|GO:0003774|MGI|na//cellular component|dynein complex|IEA|GO:0030286|MGI|na//cellular component|microtubule|IEA|GO:0005874|MGI|na	the intermediate chains seem to help dynein bind to dynactin 150 kda component.			TRUE
NM_010066	NM_010066	Mm.128580	DNA methyltransferase (cytosine-5) 1	Dnmt1	13433	9	9 A3|9 5.0 cM		molecular function|DNA (cytosine-5-)-methyltransferase activity|IDA|GO:0003886|MGI|11399088//molecular function|DNA binding|IDA|GO:0003677|MGI|11399088//molecular function|catalytic activity|IEA|GO:0003824|MGI|na//molecular function|metal ion binding|IEA|GO:0046872|MGI|na//molecular function|methyltransferase activity|IDA|GO:0008168|MGI|10615135//molecular function|protein binding|IPI|GO:0005515|…	methylates cpg residues. preferentially methylates hemimethylated dna. associates with dna replication sites in s phase maintaining the methylation pattern in the newly synthesized strand, that is essential for epigenetic inheritance. associates with chromatin during g2 and m phases to maintain dna methylation independently of replication. it is responsible for maintaining methylation patterns es…	nucleus. cytoplasm. note=it is nucleoplasmic through most of the cell cycle and associates with replication foci during s-phase. in germ cells, spermatogonia, preleptotene and leptotene spermatocytes all express high levels of nuclear protein, while the protein is not detected in pachytene spermatocytes, despite the fact they expressed high levels of mrna. in females, the protein is not detected …		TRUE
NM_010097	NM_010097	Mm.29027	SPARC-like 1	Sparcl1	13602	5	5 E4|5 55.0 cM		molecular function|calcium ion binding|IEA|GO:0005509|MGI|na//biological process|signal transduction|IEA|GO:0007165|MGI|na//cellular component|extracellular region|IEA|GO:0005576|MGI|na//cellular component|proteinaceous extracellular matrix|IEA|GO:0005578|MGI|na		secreted, extracellular space, extracellular matrix.		TRUE
NM_010097	NM_010097	Mm.29027	SPARC-like 1	Sparcl1	13602	5	5 E4|5 55.0 cM		molecular function|calcium ion binding|IEA|GO:0005509|MGI|na//biological process|signal transduction|IEA|GO:0007165|MGI|na//cellular component|extracellular region|IEA|GO:0005576|MGI|na//cellular component|proteinaceous extracellular matrix|IEA|GO:0005578|MGI|na		secreted, extracellular space, extracellular matrix.		TRUE
NM_010106	NM_010106	Mm.478264	Eukaryotic translation elongation factor 1 alpha 1	Eef1a1	13627	19	9 E1		molecular function|GTP binding|IEA|GO:0005525|MGI|na//molecular function|nucleotide binding|IEA|GO:0000166|MGI|na//molecular function|translation elongation factor activity|IEA|GO:0003746|MGI|na//cellular component|cytoplasm|IDA|GO:0005737|MGI|15013623				TRUE
NM_010150	NM_010150	Mm.28989	Nuclear receptor subfamily 2, group F, member 6	Nr2f6	13864	8	8 B3.3|8 33.5 cM		molecular function|DNA binding|IEA|GO:0003677|MGI|na//molecular function|ligand-dependent nuclear receptor activity|IEA|GO:0004879|MGI|na//molecular function|metal ion binding|IEA|GO:0046872|MGI|na//molecular function|receptor activity|IEA|GO:0004872|MGI|na//molecular function|sequence-specific DNA binding|IEA|GO:0043565|MGI|na//molecular function|steroid hormone receptor activity|IEA|GO:0003707|…		nucleus (potential).		TRUE
NM_010164	NM_010164	Mm.250185	Eyes absent 1 homolog (Drosophila)	Eya1	14048	1	1 A3|1 10.4 cM		molecular function|catalytic activity|IEA|GO:0003824|MGI|na//molecular function|hydrolase activity|IEA|GO:0016787|MGI|na//molecular function|magnesium ion binding|IEA|GO:0000287|MGI|na//molecular function|metal ion binding|IEA|GO:0046872|MGI|na//molecular function|phosphoprotein phosphatase activity|IEA|GO:0004721|MGI|na//molecular function|protein binding|IPI|GO:0005515|MGI|11734542//molecular f…	tyrosine phosphatase that specifically dephosphorylates 'tyr-142' of histone h2ax (h2axy142ph). 'tyr-142' phosphorylation of histone h2ax plays a central role in dna repair and acts as a mark that distinguishes between apoptotic and repair responses to genotoxic stress. promotes efficient dna repair by dephosphorylating h2ax, promoting the recruitment of dna repair complexes containing mdc1. its …	cytoplasm. nucleus. note=localizes at sites of dna damage at double-strand breaks (dsbs) (by similarity).		TRUE
NM_010169	NM_010169	Mm.24816	Coagulation factor II (thrombin) receptor	F2r	14062	13	13 D1|13 47.0 cM		molecular function|G-protein coupled receptor activity|IEA|GO:0004930|MGI|na//molecular function|receptor activity|IEA|GO:0004872|MGI|na//molecular function|signal transducer activity|IEA|GO:0004871|MGI|na//molecular function|thrombin receptor activity|IEA|GO:0015057|MGI|na//biological process|G-protein coupled receptor protein signaling pathway|IEA|GO:0007186|MGI|na//biological process|blood coa…	high affinity receptor for activated thrombin coupled to g proteins that stimulate phosphoinositide hydrolysis.	cell membrane; multi-pass membrane protein.		TRUE
NM_010192	NM_010192	Mm.409556	Feminization 1 homolog a (C. elegans)	Fem1a	14154	17	17 D|17 37.5 cM		biological process|modification-dependent protein catabolic process|IEA|GO:0019941|MGI|na//cellular component|cellular_component|ND|GO:0005575|MGI|na//cellular component|cytoplasm|IEA|GO:0005737|MGI|na				TRUE
NM_010219	NM_010219	Mm.12758	FK506 binding protein 4	Fkbp4	14228	6	6 F3		molecular function|ATP binding|IDA|GO:0005524|MGI|8341706//molecular function|GTP binding|IDA|GO:0005525|MGI|8341706//molecular function|binding|IEA|GO:0005488|MGI|na//molecular function|glucocorticoid receptor binding|IDA|GO:0035259|MGI|ARRAY(0x8e387c0)//molecular function|heat shock protein binding|IDA|GO:0031072|MGI|8341706//molecular function|isomerase activity|IEA|GO:0016853|MGI|na//molecula…	component of unactivated mammalian steroid receptor complexes that sediment at 8-10 s. may have a rotamase activity. may play a role in the intracellular trafficking of heterooligomeric forms of steroid hormone receptors.	cytoplasm. nucleus.		TRUE
NM_010221	NM_010221	Mm.3894	FK506 binding protein 10	Fkbp10	14230	11	11 D|11 58.0 cM		molecular function|calcium ion binding|IEA|GO:0005509|MGI|na//molecular function|isomerase activity|IEA|GO:0016853|MGI|na//molecular function|peptidyl-prolyl cis-trans isomerase activity|IEA|GO:0003755|MGI|na//molecular function|protein binding|IPI|GO:0005515|MGI|11591653//biological process|protein folding|IEA|GO:0006457|MGI|na//cellular component|endoplasmic reticulum|IEA|GO:0005783|MGI|na	ppiases accelerate the folding of proteins during protein synthesis.	endoplasmic reticulum lumen.		TRUE
NM_010270	NM_010270	Mm.377071	Mitochondrial ribosomal protein S33	Mrps33	14548	6	6 B4|6		molecular function|molecular_function|ND|GO:0003674|MGI|na//biological process|biological_process|ND|GO:0008150|MGI|na//cellular component|cellular_component|ND|GO:0005575|MGI|na//cellular component|mitochondrion|IEA|GO:0005739|MGI|na//cellular component|ribonucleoprotein complex|IEA|GO:0030529|MGI|na//cellular component|ribosome|IEA|GO:0005840|MGI|na		mitochondrion.		TRUE
NM_010270	NM_010270	Mm.377071	Mitochondrial ribosomal protein S33	Mrps33	14548	6	6 B4|6		molecular function|molecular_function|ND|GO:0003674|MGI|na//biological process|biological_process|ND|GO:0008150|MGI|na//cellular component|cellular_component|ND|GO:0005575|MGI|na//cellular component|mitochondrion|IEA|GO:0005739|MGI|na//cellular component|ribonucleoprotein complex|IEA|GO:0030529|MGI|na//cellular component|ribosome|IEA|GO:0005840|MGI|na		mitochondrion.		TRUE
NM_010309	NM_010309	Mm.125770	GNAS (guanine nucleotide binding protein, alpha stimulating) complex locus	Gnas	14683	2	2 E1-H3|2 104.0 cM		molecular function|GTP binding|IEA|GO:0005525|MGI|na//molecular function|GTPase activity|ISA|GO:0003924|MGI|3092218//molecular function|GTPase activity|TAS|GO:0003924|MGI|2508088//molecular function|guanyl nucleotide binding|IEA|GO:0019001|MGI|na//molecular function|nucleotide binding|IEA|GO:0000166|MGI|na//molecular function|protein binding|IPI|GO:0005515|MGI|9016340//molecular function|signal t…	guanine nucleotide-binding proteins (g proteins) are involved as modulators or transducers in various transmembrane signaling systems. the g(s) protein is involved in hormonal regulation of adenylate cyclase: it activates the cyclase in response to beta-adrenergic stimuli.	note=neuroendocrine secretory granules (by similarity).		TRUE
NM_010345	NM_010345	Mm.273117	Growth factor receptor bound protein 10	Grb10	14783	11	11 A1|11 8.0 cM		molecular function|SH3/SH2 adaptor activity|IPI|GO:0005070|MGI|9062339//molecular function|insulin receptor binding|IPI|GO:0005158|MGI|15664450//molecular function|protein binding|IPI|GO:0005515|MGI|10446181//molecular function|receptor activity|IEA|GO:0004872|MGI|na//biological process|insulin-like growth factor receptor signaling pathway|IPI|GO:0048009|MGI|12771153//biological process|negative …	plays a functional role in insulin and igf-i signaling. may serve to positively link the insulin and igf-i receptors to an uncharacterized mitogenic signaling pathway. interacts with the cytoplasmic domain of the autophosphorylated insulin receptor which is then inhibited. the interaction is mediated by the sh2 domain. also binds activated platelet-derived growth factor receptor and epidermal gro…			TRUE
NM_010346	NM_010346	Mm.276702	Growth factor receptor bound protein 7	Grb7	14786	11	11 D|11 57.0 cM		molecular function|SH3/SH2 adaptor activity|TAS|GO:0005070|MGI|9815134//molecular function|protein binding|IEA|GO:0005515|MGI|na//molecular function|receptor activity|IEA|GO:0004872|MGI|na//biological process|signal transduction|TAS|GO:0007165|MGI|9815134//cellular component|cytosol|TAS|GO:0005829|MGI|9815134	interacts with the cytoplasmic domain of the epidermal growth factor receptor which is then inhibited. the interaction is mediated by the sh2 domain. also binds to erbb2.			TRUE
NM_010360	NM_010360	Mm.282351	Glutathione S-transferase, mu 5	Gstm5	14866	3	3 F2.3		molecular function|glutathione transferase activity|IEA|GO:0004364|MGI|na//molecular function|transferase activity|IEA|GO:0016740|MGI|na//biological process|metabolic process|IEA|GO:0008152|MGI|na//cellular component|cytoplasm|IEA|GO:0005737|MGI|na	conjugation of reduced glutathione to a wide number of exogenous and endogenous hydrophobic electrophiles.	cytoplasm.		TRUE
NM_010365	NM_010365	Mm.261570	General transcription factor II I	Gtf2i	14886	5	5 G2|5 75.0 cM		molecular function|DNA binding|IEA|GO:0003677|MGI|na//molecular function|mitogen-activated protein kinase binding|IDA|GO:0051019|MGI|17052463//biological process|embryonic development|IMP|GO:0009790|MGI|19109438//biological process|regulation of transcription|IEA|GO:0045449|MGI|na//biological process|transcription|IEA|GO:0006350|MGI|na//cellular component|cell projection|IDA|GO:0042995|MGI|147512…	interacts with the basal transcription machinery by coordinating the formation of a multiprotein complex at the c-fos promoter, and linking specific signal responsive activator complexes. promotes the formation of stable high-order complexes of srf and phox1 and interacts cooperatively with phox1 to promote serum-inducible transcription of a reporter gene deriven by the c- fos serum response elem…	cytoplasm. nucleus. note=colocalizes with btk in the cytoplasm (by similarity).		TRUE
NM_010367	NM_010367	Mm.217216	Membrane associated guanylate kinase, WW and PDZ domain containing 1	Magi1	14924	6	6 D3		molecular function|ATP binding|IEA|GO:0005524|MGI|na//molecular function|nucleotide binding|IEA|GO:0000166|MGI|na//molecular function|protein binding|IPI|GO:0005515|MGI|16019084//cellular component|cell junction|IEA|GO:0030054|MGI|na//cellular component|cytoplasm|IEA|GO:0005737|MGI|na//cellular component|membrane|IEA|GO:0016020|MGI|na//cellular component|nucleus|IEA|GO:0005634|MGI|na//cellular co…	may play a role as scaffolding protein at cell-cell junctions. may regulate acid-induced accn3 currents by modulating its expression at the cell surface.	isoform 1: nucleus (probable).		TRUE
NM_010405	NM_010405	Mm.141758	Hemoglobin X, alpha-like embryonic chain in Hba complex	Hba-x	15126	11	11 A4|11 16.0 cM		molecular function|heme binding|IEA|GO:0020037|MGI|na//molecular function|iron ion binding|IEA|GO:0005506|MGI|na//molecular function|metal ion binding|IEA|GO:0046872|MGI|na//molecular function|oxygen binding|IEA|GO:0019825|MGI|na//molecular function|oxygen transporter activity|IEA|GO:0005344|MGI|na//biological process|erythrocyte maturation|IMP|GO:0043249|MGI|7926723//biological process|negative …	the zeta chain is an alpha-type chain of mammalian embryonic hemoglobin, synthesized primarily in the yolk sac.			TRUE
NM_010430	NM_010430	Mm.57250	Hypermethylated in cancer 1	Hic1	15248	11	11 B5|11 47.65 cM		molecular function|DNA binding|IEA|GO:0003677|MGI|na//molecular function|metal ion binding|IEA|GO:0046872|MGI|na//molecular function|nucleic acid binding|IEA|GO:0003676|MGI|na//molecular function|protein binding|IEA|GO:0005515|MGI|na//molecular function|zinc ion binding|IEA|GO:0008270|MGI|na//biological process|multicellular organismal development|IEA|GO:0007275|MGI|na//biological process|regulat…	putative transcription factor. may act as a tumor suppressor. may be involved in development of head, face, limbs and ventral body wall.	nucleus (probable).		TRUE
NM_010439	NM_010439	Mm.207047	High mobility group box 1	Hmgb1	15289	5	5 G3|5 83.0 cM		molecular function|DNA binding|IEA|GO:0003677|MGI|na//molecular function|bent DNA binding|ISS|GO:0003681|MGI|na//molecular function|calcium-dependent protein kinase regulator activity|IDA|GO:0010858|MGI|7741753//molecular function|crossed form four-way junction DNA binding|ISS|GO:0000402|MGI|na//molecular function|cytokine activity|IDA|GO:0005125|MGI|ARRAY(0xaebef08)//molecular function|cytokine …	binds preferentially single-stranded dna and unwinds double stranded dna. heparin-binding protein that has a role in the extension of neurite-type cytoplasmic processes in developing cells.	nucleus. cytoplasm. note=associated with the plasma membrane of filipodia in process-growing cells, and also deposited into the substrate-attached material.		TRUE
NM_010447	NM_010447	Mm.237064	Heterogeneous nuclear ribonucleoprotein A1	Hnrnpa1	15382	15	15 F3|15 61.7 cM		molecular function|RNA binding|IEA|GO:0003723|MGI|na//molecular function|nucleic acid binding|IEA|GO:0003676|MGI|na//molecular function|nucleotide binding|IEA|GO:0000166|MGI|na//biological process|RNA splicing|IDA|GO:0008380|MGI|15798186//biological process|alternative nuclear mRNA splicing, via spliceosome|IDA|GO:0000380|MGI|15798186//biological process|mRNA processing|IEA|GO:0006397|MGI|na//bio…	involved in the packaging of pre-mrna into hnrnp particles, transport of poly(a) mrna from the nucleus to the cytoplasm and may modulate splice site selection.	nucleus. cytoplasm. note=shuttles continuously between the nucleus and the cytoplasm along with mrna. component of ribonucleosomes.		TRUE
NM_010448	NM_010448	Mm.280842	Heterogeneous nuclear ribonucleoprotein A/B	Hnrnpab	15384	11	11 B1.3		molecular function|DNA binding|IEA|GO:0003677|MGI|na//molecular function|RNA binding|IEA|GO:0003723|MGI|na//molecular function|nucleic acid binding|IEA|GO:0003676|MGI|na//molecular function|nucleotide binding|IEA|GO:0000166|MGI|na//molecular function|protein binding|IPI|GO:0005515|MGI|17273560//molecular function|sequence-specific DNA binding|IDA|GO:0043565|MGI|17273560//molecular function|transc…	transcriptional repressor. binds to carg box motifs, single-stranded and double-stranded dna, and rna. it may be that repression by cbf-a is a result of competitive binding of cbf, a putative positive factor, and cbf-a to the same or overlapping motifs around the carg boxes.	nucleus (probable).		TRUE
NM_010477	NM_010477	Mm.1777	Heat shock protein 1 (chaperonin)	Hspd1	15510	11	1 C1.2		molecular function|ATP binding|IEA|GO:0005524|MGI|na//molecular function|lipopolysaccharide binding|IDA|GO:0001530|MGI|17164250//molecular function|nucleotide binding|IEA|GO:0000166|MGI|na//molecular function|protein binding|IEA|GO:0005515|MGI|na//biological process|T cell activation|IDA|GO:0042110|MGI|ARRAY(0xaef4e84)//biological process|T cell activation|IGI|GO:0042110|MGI|17164250//biological …	implicated in mitochondrial protein import and macromolecular assembly. may facilitate the correct folding of imported proteins. may also prevent misfolding and promote the refolding and proper assembly of unfolded polypeptides generated under stress conditions in the mitochondrial matrix.	mitochondrion matrix (by similarity).		TRUE
NM_010480	NM_010480	Mm.341186	Heat shock protein 90, alpha (cytosolic), class A member 1	Hsp90aa1	15519	12	12 F1|12 48.0 cM		molecular function|ATP binding|IEA|GO:0005524|MGI|na//molecular function|nitric-oxide synthase regulator activity|IDA|GO:0030235|MGI|12855682//molecular function|nucleotide binding|IEA|GO:0000166|MGI|na//molecular function|protein binding|IPI|GO:0005515|MGI|12885400//molecular function|protein homodimerization activity|IPI|GO:0042803|MGI|12885400//molecular function|unfolded protein binding|TAS|G…	molecular chaperone. has atpase activity (by similarity).	cytoplasm. melanosome (by similarity).		TRUE
NM_010481	NM_010481	Mm.209419	Heat shock protein 9	Hspa9	15526	18	18 C|18 15.0 cM		molecular function|ATP binding|IEA|GO:0005524|MGI|na//molecular function|enzyme binding|IPI|GO:0019899|MGI|12646231//molecular function|nucleotide binding|IEA|GO:0000166|MGI|na//molecular function|protein binding|IPI|GO:0005515|MGI|ARRAY(0x99f0ff0)//molecular function|unfolded protein binding|IEA|GO:0051082|MGI|na//biological process|protein export from nucleus|IDA|GO:0006611|MGI|11900485//biolog…	implicated in the control of cell proliferation and cellular aging. may also act as a chaperone.	mitochondrion.		TRUE
NM_010489	NM_010489	Mm.4834	Hyaluronoglucosaminidase 2	Hyal2	15587	9	9 F1|9 60.0 cM		molecular function|catalytic activity|IEA|GO:0003824|MGI|na//molecular function|hyalurononglucosaminidase activity|IEA|GO:0004415|MGI|na//molecular function|hydrolase activity|IEA|GO:0016787|MGI|na//molecular function|hydrolase activity, acting on glycosyl bonds|IEA|GO:0016798|MGI|na//molecular function|receptor activity|IEA|GO:0004872|MGI|na//biological process|carbohydrate metabolic process|IEA…				TRUE
NM_010495	NM_010495	Mm.444	Inhibitor of DNA binding 1	Id1	15901	2	2 H1|2 84.0 cM		molecular function|protein binding|IPI|GO:0005515|MGI|11591653//molecular function|transcription regulator activity|IEA|GO:0030528|MGI|na//biological process|BMP signaling pathway|IDA|GO:0030509|MGI|15820682//biological process|apoptosis|IMP|GO:0006915|MGI|17717145//biological process|collagen metabolic process|IMP|GO:0032963|MGI|17717145//biological process|endothelial cell morphogenesis|IMP|GO:…	id (inhibitor of dna binding) hlh proteins lack a basic dna-binding domain but are able to form heterodimers with other hlh proteins, thereby inhibiting dna binding. inhibits skeletal muscle and cardiac myocyte differentiation.	nucleus.		TRUE
NM_010496	NM_010496	Mm.34871	Inhibitor of DNA binding 2	Id2	15902	12	12 B|12 7.0 cM		molecular function|protein binding|IPI|GO:0005515|MGI|ARRAY(0x9e48c80)//molecular function|transcription regulator activity|IEA|GO:0030528|MGI|na//biological process|enucleate erythrocyte differentiation|IGI|GO:0043353|MGI|15616565//biological process|heart development|IGI|GO:0007507|MGI|15472070//biological process|lymph node development|TAS|GO:0048535|MGI|10687308//biological process|multicellu…	id (inhibitor of dna binding) hlh proteins lack a basic dna-binding domain but are able to form heterodimers with other hlh proteins, thereby inhibiting dna binding. inhibits skeletal muscle and cardiac myocyte differentiation.	nucleus.		TRUE
NM_010500	NM_010500	Mm.12246	Immediate early response 5	Ier5	15939	1	1 G3|1 81.5 cM						TRUE
NM_010515	NM_010515	Mm.26553	Insulin-like growth factor 2 receptor	Igf2r	16004	17	17 A-C|17 7.35 cM		molecular function|glycoprotein binding|IPI|GO:0001948|MGI|2963825//molecular function|insulin-like growth factor binding|IPI|GO:0005520|MGI|14566968//molecular function|mannose binding|IDA|GO:0005537|MGI|2963825//molecular function|receptor activity|IEA|GO:0004872|MGI|na//molecular function|transporter activity|IEA|GO:0005215|MGI|na//biological process|transport|IEA|GO:0006810|MGI|na//cellular c…	transport of phosphorylated lysosomal enzymes from the golgi complex and the cell surface to lysosomes. lysosomal enzymes bearing phosphomannosyl residues bind specifically to mannose-6- phosphate receptors in the golgi apparatus and the resulting receptor-ligand complex is transported to an acidic prelyosomal compartment where the low ph mediates the dissociation of the complex. this receptor al…	lysosome membrane; single-pass type i membrane protein.		TRUE
NM_010518	NM_010518	Mm.405761	Insulin-like growth factor binding protein 5	Igfbp5	16011	1	1 C3|1 36.1 cM		molecular function|growth factor binding|IEA|GO:0019838|MGI|na//molecular function|insulin-like growth factor binding|IPI|GO:0005520|MGI|14566968//biological process|osteoblast differentiation|IEP|GO:0001649|MGI|16311053//biological process|regulation of cell growth|IEA|GO:0001558|MGI|na//cellular component|extracellular region|IEA|GO:0005576|MGI|na//cellular component|insulin-like growth factor …	igf-binding proteins prolong the half-life of the igfs and have been shown to either inhibit or stimulate the growth promoting effects of the igfs on cell culture. they alter the interaction of igfs with their cell surface receptors.	secreted.		TRUE
NM_010549	NM_010549	Mm.193451	Interleukin 11 receptor, alpha chain 1	Il11ra1	16157	4	4 A5|4 12.7 cM		molecular function|cytokine receptor activity|IEA|GO:0004896|MGI|na//molecular function|interleukin-11 binding|IPI|GO:0019970|MGI|7957045//molecular function|interleukin-11 receptor activity|IDA|GO:0004921|MGI|7957045//molecular function|receptor activity|IEA|GO:0004872|MGI|na//biological process|cytokine-mediated signaling pathway|IDA|GO:0019221|MGI|7957045//biological process|decidualization|IM…	a soluble form (sil11ra) can act as an antagonist of il11-dependent cell differentiation in cells where both transmembrane il11ra and il6st are present.	membrane; single-pass type i membrane protein.		TRUE
NM_010549	NM_010549	Mm.193451	Interleukin 11 receptor, alpha chain 1	Il11ra1	16157	4	4 A5|4 12.7 cM		molecular function|cytokine receptor activity|IEA|GO:0004896|MGI|na//molecular function|interleukin-11 binding|IPI|GO:0019970|MGI|7957045//molecular function|interleukin-11 receptor activity|IDA|GO:0004921|MGI|7957045//molecular function|receptor activity|IEA|GO:0004872|MGI|na//biological process|cytokine-mediated signaling pathway|IDA|GO:0019221|MGI|7957045//biological process|decidualization|IM…	a soluble form (sil11ra) can act as an antagonist of il11-dependent cell differentiation in cells where both transmembrane il11ra and il6st are present.	membrane; single-pass type i membrane protein.		TRUE
NM_010580	NM_010580	Mm.6424	Integrin beta 5	Itgb5	16419	16	16 B3		molecular function|binding|IEA|GO:0005488|MGI|na//molecular function|integrin binding|IPI|GO:0005178|MGI|8601592//molecular function|protein binding|IEA|GO:0005515|MGI|na//molecular function|receptor activity|IEA|GO:0004872|MGI|na//biological process|cell adhesion|IEA|GO:0007155|MGI|na//biological process|cell-matrix adhesion|IEA|GO:0007160|MGI|na//biological process|integrin-mediated signaling p…	integrin alpha-v/beta-5 is a receptor for fibronectin. it recognizes the sequence r-g-d in its ligand.	membrane; single-pass type i membrane protein.		TRUE
NM_010585	NM_010585	Mm.227912	Inositol 1,4,5-triphosphate receptor 1	Itpr1	16438	6	6 E1-E2|6 48.0 cM		molecular function|calcium channel activity|IEA|GO:0005262|MGI|na//molecular function|calcium ion binding|IEA|GO:0005509|MGI|na//molecular function|inositol 1,4,5-trisphosphate-sensitive calcium-release channel activity|IEA|GO:0005220|MGI|na//molecular function|inositol-1,4,5-trisphosphate receptor activity|IDA|GO:0008095|MGI|17327232//molecular function|inositol-1,4,5-trisphosphate receptor acti…	intracellular channel that mediates calcium release from the endoplasmic reticulum following stimulation by inositol 1,4,5- trisphosphate.	endoplasmic reticulum membrane; multi-pass membrane protein.		TRUE
NM_010613	NM_010613	Mm.34296	KH-type splicing regulatory protein	Khsrp	16549	17	17 D|17 36.0 cM		molecular function|ATP binding|IEA|GO:0005524|MGI|na//molecular function|DNA binding|IEA|GO:0003677|MGI|na//molecular function|RNA binding|IEA|GO:0003723|MGI|na//molecular function|aminoacyl-tRNA ligase activity|IEA|GO:0004812|MGI|na//molecular function|nucleotide binding|IEA|GO:0000166|MGI|na//biological process|RNA splicing|IEA|GO:0008380|MGI|na//biological process|mRNA processing|IEA|GO:000639…				TRUE
NM_010655	NM_010655	Mm.12508	Karyopherin (importin) alpha 2	Kpna2	16647	11	11 E1		molecular function|binding|IEA|GO:0005488|MGI|na//molecular function|protein binding|IPI|GO:0005515|MGI|12941609//molecular function|protein transporter activity|IDA|GO:0008565|MGI|ARRAY(0xa28c820)//biological process|intracellular protein transport|IEA|GO:0006886|MGI|na//biological process|protein import into nucleus|IDA|GO:0006606|MGI|ARRAY(0x8d4c270)//biological process|protein transport|IEA|G…	functions in nuclear protein import as an adapter protein for nuclear receptor kpnb1. binds specifically and directly to substrates containing either a simple or bipartite nls motif. docking of the importin/substrate complex to the nuclear pore complex (npc) is mediated by kpnb1 through binding to nucleoporin fxfg repeats and the complex is subsequently translocated through the pore by an energy …	cytoplasm (by similarity). nucleus (by similarity).		TRUE
NM_010655	NM_010655	Mm.12508	Karyopherin (importin) alpha 2	Kpna2	16647	11	11 E1		molecular function|binding|IEA|GO:0005488|MGI|na//molecular function|protein binding|IPI|GO:0005515|MGI|12941609//molecular function|protein transporter activity|IDA|GO:0008565|MGI|ARRAY(0xa28c820)//biological process|intracellular protein transport|IEA|GO:0006886|MGI|na//biological process|protein import into nucleus|IDA|GO:0006606|MGI|ARRAY(0x8d4c270)//biological process|protein transport|IEA|G…	functions in nuclear protein import as an adapter protein for nuclear receptor kpnb1. binds specifically and directly to substrates containing either a simple or bipartite nls motif. docking of the importin/substrate complex to the nuclear pore complex (npc) is mediated by kpnb1 through binding to nucleoporin fxfg repeats and the complex is subsequently translocated through the pore by an energy …	cytoplasm (by similarity). nucleus (by similarity).		TRUE
NM_010683	NM_010683	Mm.1249	Laminin, gamma 1	Lamc1	226519	1	1 G3|1 81.1 cM		molecular function|protein binding|IPI|GO:0005515|MGI|12743034//biological process|cell adhesion|IEA|GO:0007155|MGI|na//cellular component|basal lamina|IDA|GO:0005605|MGI|9396756//cellular component|basement membrane|IDA|GO:0005604|MGI|ARRAY(0xaee2178)//cellular component|extracellular matrix|IEA|GO:0031012|MGI|na//cellular component|extracellular region|IEA|GO:0005576|MGI|na//cellular component|…	binding to cells via a high affinity receptor, laminin is thought to mediate the attachment, migration and organization of cells into tissues during embryonic development by interacting with other extracellular matrix components.	secreted, extracellular space, extracellular matrix, basement membrane.		TRUE
NM_010688	NM_010688	Mm.271967	LIM and SH3 protein 1	Lasp1	16796	11	11 C-D|11 56.0 cM		molecular function|actin binding|IEA|GO:0003779|MGI|na//molecular function|actin filament binding|IDA|GO:0051015|MGI|15465019//molecular function|metal ion binding|IEA|GO:0046872|MGI|na//molecular function|protein binding|IPI|GO:0005515|MGI|ARRAY(0x968fb44)//molecular function|zinc ion binding|IEA|GO:0008270|MGI|na//biological process|ion transport|IEA|GO:0006811|MGI|na//biological process|transp…	plays an important role in the regulation of dynamic actin-based, cytoskeletal activities. agonist-dependent changes in lasp1 phosphorylation may also serve to regulate actin-associated ion transport activities, not only in the parietal cell but also in certain other f-actin-rich secretory epithelial cell types (by similarity).	cytoplasm, cell cortex (by similarity). cytoplasm, cytoskeleton (by similarity). note=associated with the f-actin rich cortical cytoskeleton (by similarity).		TRUE
NM_010699	NM_010699	Mm.29324	Lactate dehydrogenase A	Ldha	16828	7	7 B4|7 23.5 cM		molecular function|L-lactate dehydrogenase activity|IDA|GO:0004459|MGI|7323947//molecular function|L-lactate dehydrogenase activity|IMP|GO:0004459|MGI|3796661//molecular function|catalytic activity|IEA|GO:0003824|MGI|na//molecular function|oxidoreductase activity|IEA|GO:0016491|MGI|na//molecular function|oxidoreductase activity, acting on the CH-OH group of donors, NAD or NADP as acceptor|IEA|GO:…		cytoplasm.		TRUE
NM_010710	NM_010710	Mm.142856	LIM homeobox protein 2	Lhx2	16870	2	2 B		molecular function|DNA binding|IEA|GO:0003677|MGI|na//molecular function|metal ion binding|IEA|GO:0046872|MGI|na//molecular function|sequence-specific DNA binding|IDA|GO:0043565|MGI|15173589//molecular function|transcription factor activity|IEA|GO:0003700|MGI|na//molecular function|transcription regulator activity|IEA|GO:0030528|MGI|na//molecular function|zinc ion binding|IEA|GO:0008270|MGI|na//b…	transcriptional regulatory protein involved in the control of cell differentiation in developing lymphoid and neural cell types (by similarity).	nucleus (probable).		TRUE
NM_010717	NM_010717	Mm.15409	LIM-domain containing, protein kinase	Limk1	16885	5	5 G2|5 75.0 cM		molecular function|ATP binding|IEA|GO:0005524|MGI|na//molecular function|kinase activity|IEA|GO:0016301|MGI|na//molecular function|metal ion binding|IEA|GO:0046872|MGI|na//molecular function|nucleotide binding|IEA|GO:0000166|MGI|na//molecular function|protein binding|IPI|GO:0005515|MGI|ARRAY(0x9a3c6ac)//molecular function|protein heterodimerization activity|IPI|GO:0046982|MGI|16399995//molecular …	protein kinase which regulates actin filament dynamics. phosphorylates and inactivates the actin binding/depolymerizing factor cofilin, thereby stabilizing the actin cytoskeleton.	cytoplasm (by similarity).		TRUE
NM_010723	NM_010723	Mm.29187	LIM domain only 4	Lmo4	16911	3	3 H2|3 73.1 cM		molecular function|metal ion binding|IEA|GO:0046872|MGI|na//molecular function|protein binding|IPI|GO:0005515|MGI|12666198//molecular function|transcription factor binding|IDA|GO:0008134|MGI|9860983//molecular function|zinc ion binding|IEA|GO:0008270|MGI|na//biological process|neural tube closure|IMP|GO:0001843|MGI|ARRAY(0xaec794c)//biological process|regulation of transcription|IEA|GO:0045449|MG…	probable transcriptional factor.			TRUE
NM_010736	NM_010736	Mm.3122	Lymphotoxin B receptor	Ltbr	17000	6	6 F3|6 60.4 cM		molecular function|protein binding|IPI|GO:0005515|MGI|10747083//molecular function|receptor activity|IEA|GO:0004872|MGI|na//biological process|apoptosis|IEA|GO:0006915|MGI|na//biological process|lymph node development|TAS|GO:0048535|MGI|10415063//cellular component|integral to membrane|IEA|GO:0016021|MGI|na//cellular component|membrane|IEA|GO:0016020|MGI|na	receptor for the heterotrimeric lymphotoxin containing lta and ltb, and for tnfs14/light. promotes apoptosis via traf3 and traf5. may play a role in the development of lymphoid organs (by similarity).	membrane; single-pass type i membrane protein.		TRUE
NM_010740	NM_010740	Mm.681	CD93 antigen	Cd93	17064	2	2 G3|2 84.0 cM		molecular function|binding|IEA|GO:0005488|MGI|na//molecular function|calcium ion binding|IEA|GO:0005509|MGI|na//molecular function|protein binding|IEA|GO:0005515|MGI|na//molecular function|receptor activity|IEA|GO:0004872|MGI|na//molecular function|sugar binding|IEA|GO:0005529|MGI|na//biological process|cell adhesion|IEA|GO:0007155|MGI|na//biological process|cell-cell adhesion|ISS|GO:0016337|MGI|…	receptor (or element of a larger receptor complex) for c1q, mannose-binding lectin (mbl2) and pulmonary surfactant protein a (spa). may mediate the enhancement of phagocytosis in monocytes and macrophages upon interaction with soluble defense collagens. may play a role in intercellular adhesion. marker for early multipotent hematopoeitic precursor cells. may play a role in cell-cell interactions …	membrane; single-pass type i membrane protein.		TRUE
NM_010784	NM_010784	Mm.906	Midkine	Mdk	17242	2	2 E1|2 53.0 cM		molecular function|growth factor activity|IEA|GO:0008083|MGI|na//molecular function|heparin binding|IEA|GO:0008201|MGI|na//biological process|cell differentiation|IEA|GO:0030154|MGI|na//biological process|cell proliferation|IEA|GO:0008283|MGI|na//biological process|multicellular organismal development|IEA|GO:0007275|MGI|na//biological process|response to wounding|IDA|GO:0009611|MGI|10683378//cell…	has heparin binding activity, and growth promoting activity (by similarity). involved in neointima formation after arterial injury, possibly by mediating leukocyte recruitment. also involved in early fetal adrenal gland development.	secreted (probable).		TRUE
NM_010798	NM_010798	Mm.2326	Macrophage migration inhibitory factor	Mif	17319	10	10 C1|10 40.9 cM		molecular function|cytokine activity|IEA|GO:0005125|MGI|na//molecular function|dopachrome isomerase activity|IEA|GO:0004167|MGI|na//molecular function|isomerase activity|IEA|GO:0016853|MGI|na//molecular function|phenylpyruvate tautomerase activity|IMP|GO:0050178|MGI|16285950//molecular function|phenylpyruvate tautomerase activity|ISO|GO:0050178|MGI|na//biological process|DNA damage response, sign…	pro-inflammatory cytokine. involved in the innate immune response to bacterial pathogens. the expression of mif at sites of inflammation suggests a role as mediator in regulating the function of macrophages in host defense. counteracts the anti- inflammatory activity of glucocorticoids. has phenylpyruvate tautomerase and dopachrome tautomerase activity (in vitro), but the physiological substrate …	secreted. cytoplasm (by similarity). note=does not have a cleavable signal sequence and is secreted via a specialized, non-classical pathway. secreted by macrophages upon stimulation by bacterial lipopolysaccharide (lps), or by m.tuberculosis antigens (by similarity).		TRUE
NM_010880	NM_010880	Mm.154378	Nucleolin	Ncl	17975	1	1 D|1 48.4 cM		molecular function|DNA binding|IEA|GO:0003677|MGI|na//molecular function|RNA binding|IDA|GO:0003723|MGI|17971306//molecular function|nucleic acid binding|IEA|GO:0003676|MGI|na//molecular function|nucleotide binding|IEA|GO:0000166|MGI|na//molecular function|protein binding|IPI|GO:0005515|MGI|15102471//cellular component|nucleolus|IDA|GO:0005730|MGI|ARRAY(0xaee6934)//cellular component|nucleolus|IS…	nucleolin is the major nucleolar protein of growing eukaryotic cells. it is found associated with intranucleolar chromatin and pre-ribosomal particles. it induces chromatin decondensation by binding to histone h1. it is thought to play a role in pre-rrna transcription and ribosome assembly. may play a role in the process of transcriptional elongation. binds rna oligonucleotides with 5'-uuaggg-3' …	nucleus, nucleolus.		TRUE
NM_010880	NM_010880	Mm.154378	Nucleolin	Ncl	17975	1	1 D|1 48.4 cM		molecular function|DNA binding|IEA|GO:0003677|MGI|na//molecular function|RNA binding|IDA|GO:0003723|MGI|17971306//molecular function|nucleic acid binding|IEA|GO:0003676|MGI|na//molecular function|nucleotide binding|IEA|GO:0000166|MGI|na//molecular function|protein binding|IPI|GO:0005515|MGI|15102471//cellular component|nucleolus|IDA|GO:0005730|MGI|ARRAY(0xaee6934)//cellular component|nucleolus|IS…	nucleolin is the major nucleolar protein of growing eukaryotic cells. it is found associated with intranucleolar chromatin and pre-ribosomal particles. it induces chromatin decondensation by binding to histone h1. it is thought to play a role in pre-rrna transcription and ribosome assembly. may play a role in the process of transcriptional elongation. binds rna oligonucleotides with 5'-uuaggg-3' …	nucleus, nucleolus.		TRUE
NM_010885	NM_010885	Mm.29867	NADH dehydrogenase (ubiquinone) 1 alpha subcomplex, 2	Ndufa2	17991	18	18 B2		molecular function|NADH dehydrogenase (ubiquinone) activity|TAS|GO:0008137|MGI|10318868//biological process|electron transport chain|IEA|GO:0022900|MGI|na//biological process|transport|IEA|GO:0006810|MGI|na//cellular component|membrane|IEA|GO:0016020|MGI|na//cellular component|mitochondrial inner membrane|IEA|GO:0005743|MGI|na//cellular component|mitochondrial respiratory chain complex I|TAS|GO:0…	accessory subunit of the mitochondrial membrane respiratory chain nadh dehydrogenase (complex i), that is believed to be not involved in catalysis. complex i functions in the transfer of electrons from nadh to the respiratory chain. the immediate electron acceptor for the enzyme is believed to be ubiquinone (by similarity).	mitochondrion inner membrane; peripheral membrane protein; matrix side (by similarity).		TRUE
NM_010887	NM_010887	Mm.253142	NADH dehydrogenase (ubiquinone) Fe-S protein 4	Ndufs4	17993	13	13 D2.2		molecular function|NADH dehydrogenase (ubiquinone) activity|IDA|GO:0008137|MGI|10747996//molecular function|oxidoreductase activity, acting on NADH or NADPH|IEA|GO:0016651|MGI|na//biological process|electron transport chain|IEA|GO:0022900|MGI|na//biological process|regulation of protein amino acid phosphorylation|ISO|GO:0001932|MGI|11165261//biological process|transport|IEA|GO:0006810|MGI|na//cel…	accessory subunit of the mitochondrial membrane respiratory chain nadh dehydrogenase (complex i), that is believed to be not involved in catalysis. complex i functions in the transfer of electrons from nadh to the respiratory chain. the immediate electron acceptor for the enzyme is believed to be ubiquinone.	mitochondrion inner membrane; peripheral membrane protein; matrix side (by similarity).		TRUE
NM_010888	NM_010888	Mm.29897	NADH dehydrogenase (ubiquinone) Fe-S protein 6	Ndufs6	407785	13			biological process|electron transport chain|IEA|GO:0022900|MGI|na//biological process|transport|IEA|GO:0006810|MGI|na//cellular component|membrane|IEA|GO:0016020|MGI|na//cellular component|mitochondrial inner membrane|IEA|GO:0005743|MGI|na//cellular component|mitochondrion|IEA|GO:0005739|MGI|na//cellular component|respiratory chain|IEA|GO:0070469|MGI|na	accessory subunit of the mitochondrial membrane respiratory chain nadh dehydrogenase (complex i), that is believed to be not involved in catalysis. complex i functions in the transfer of electrons from nadh to the respiratory chain. the immediate electron acceptor for the enzyme is believed to be ubiquinone (by similarity).	mitochondrion inner membrane; peripheral membrane protein; matrix side.		TRUE
NM_010888	NM_010888	Mm.29897	NADH dehydrogenase (ubiquinone) Fe-S protein 6	Ndufs6	407785	13			biological process|electron transport chain|IEA|GO:0022900|MGI|na//biological process|transport|IEA|GO:0006810|MGI|na//cellular component|membrane|IEA|GO:0016020|MGI|na//cellular component|mitochondrial inner membrane|IEA|GO:0005743|MGI|na//cellular component|mitochondrion|IEA|GO:0005739|MGI|na//cellular component|respiratory chain|IEA|GO:0070469|MGI|na	accessory subunit of the mitochondrial membrane respiratory chain nadh dehydrogenase (complex i), that is believed to be not involved in catalysis. complex i functions in the transfer of electrons from nadh to the respiratory chain. the immediate electron acceptor for the enzyme is believed to be ubiquinone (by similarity).	mitochondrion inner membrane; peripheral membrane protein; matrix side.		TRUE
NM_010888	NM_010888	Mm.29897	NADH dehydrogenase (ubiquinone) Fe-S protein 6	Ndufs6	407785	13			biological process|electron transport chain|IEA|GO:0022900|MGI|na//biological process|transport|IEA|GO:0006810|MGI|na//cellular component|membrane|IEA|GO:0016020|MGI|na//cellular component|mitochondrial inner membrane|IEA|GO:0005743|MGI|na//cellular component|mitochondrion|IEA|GO:0005739|MGI|na//cellular component|respiratory chain|IEA|GO:0070469|MGI|na	accessory subunit of the mitochondrial membrane respiratory chain nadh dehydrogenase (complex i), that is believed to be not involved in catalysis. complex i functions in the transfer of electrons from nadh to the respiratory chain. the immediate electron acceptor for the enzyme is believed to be ubiquinone (by similarity).	mitochondrion inner membrane; peripheral membrane protein; matrix side.		TRUE
NM_010910	NM_010910	Mm.1956	Neurofilament, light polypeptide	Nefl	18039	14	14 D3		molecular function|protein binding|IPI|GO:0005515|MGI|ARRAY(0xc6a4ad8)//molecular function|structural molecule activity|IEA|GO:0005198|MGI|na//biological process|axon regeneration in the peripheral nervous system|IMP|GO:0014012|MGI|9398473//biological process|intermediate filament bundle assembly|IGI|GO:0045110|MGI|10461886//biological process|intermediate filament organization|IMP|GO:0045109|MGI…	neurofilaments usually contain three intermediate filament proteins: l, m, and h which are involved in the maintenance of neuronal caliber.			TRUE
NM_010914	NM_010914	Mm.245998	Nuclear transcription factor-Y beta	Nfyb	18045	10	10 C3-D1|10 43.7 cM		molecular function|DNA binding|IDA|GO:0003677|MGI|15601870//molecular function|protein binding|ISO|GO:0005515|MGI|15964792//molecular function|sequence-specific DNA binding|IEA|GO:0043565|MGI|na//molecular function|transcription factor activity|IDA|GO:0003700|MGI|15601870//biological process|positive regulation of transcription, DNA-dependent|IDA|GO:0045893|MGI|15601870//biological process|regula…	stimulates the transcription of various genes by recognizing and binding to a ccaat motif in promoters, for example in type 1 collagen, albumin and beta-actin genes.	nucleus.		TRUE
NM_010917	NM_010917	Mm.4691	Nidogen 1	Nid1	18073	13	13 A1|13 7.0 cM		molecular function|calcium ion binding|IEA|GO:0005509|MGI|na//molecular function|extracellular matrix binding|IDA|GO:0050840|MGI|18757743//molecular function|protein binding|IPI|GO:0005515|MGI|11574465//biological process|cell adhesion|IEA|GO:0007155|MGI|na//biological process|cell-matrix adhesion|IDA|GO:0007160|MGI|12243745//biological process|extracellular matrix organization|IDA|GO:0030198|MGI…	sulfated glycoprotein widely distributed in basement membranes and tightly associated with laminin. also binds to collagen iv and perlecan. it probably has a role in cell- extracellular matrix interactions.	secreted, extracellular space, extracellular matrix, basement membrane.		TRUE
NM_010922	NM_010922	Mm.20918	Mitochondrial ribosomal protein L40	Mrpl40	18100	16	16 A3|16 11.95 cM		molecular function|molecular_function|ND|GO:0003674|MGI|na//biological process|biological_process|ND|GO:0008150|MGI|na//cellular component|mitochondrion|IEA|GO:0005739|MGI|na//cellular component|ribonucleoprotein complex|IEA|GO:0030529|MGI|na//cellular component|ribosome|IEA|GO:0005840|MGI|na		mitochondrion (by similarity).		TRUE
NM_010923	NM_010923	Mm.478262	Neuronatin	Nnat	18111	2	2 H1|2 88.0 cM		biological process|multicellular organismal development|IEA|GO:0007275|MGI|na//biological process|positive regulation of insulin secretion|IMP|GO:0032024|MGI|15793245//biological process|regulation of protein localization|IMP|GO:0032880|MGI|15793245//biological process|response to glucose stimulus|IMP|GO:0009749|MGI|15793245//cellular component|cytoplasm|IDA|GO:0005737|MGI|15793245				TRUE
NM_010925	NM_010925	Mm.38344	Ribosomal RNA processing 1 homolog (S. cerevisiae)	Rrp1	18114	10	10 C1|10 42.0 cM		biological process|rRNA processing|IEA|GO:0006364|MGI|na//cellular component|nucleus|IEA|GO:0005634|MGI|na//cellular component|preribosome, small subunit precursor|IEA|GO:0030688|MGI|na	plays a critical role in the generation of 28s rrna (by similarity).	nucleus, nucleolus (by similarity).		TRUE
NM_010931	NM_010931	Mm.42196	Ubiquitin-like, containing PHD and RING finger domains, 1	Uhrf1	18140	17	17 D-E1		molecular function|DNA binding|IEA|GO:0003677|MGI|na//molecular function|ligase activity|IEA|GO:0016874|MGI|na//molecular function|metal ion binding|IEA|GO:0046872|MGI|na//molecular function|protein binding|IEA|GO:0005515|MGI|na//molecular function|zinc ion binding|IEA|GO:0008270|MGI|na//biological process|DNA repair|IEA|GO:0006281|MGI|na//biological process|cell cycle|IEA|GO:0007049|MGI|na//biol…	putative e3 ubiquitin-protein ligase. may participate in methylation-dependent transcriptional regulation. important for g1/s transition. may be involved in dna repair and chromosomal stability. may have e3 ubiquitin ligase activity specific for histone h3.	nucleus.		TRUE
NM_010952	NM_010952	Mm.116749	Ornithine decarboxylase antizyme 2	Oaz2	18247	9	9 C		molecular function|enzyme inhibitor activity|IEA|GO:0004857|MGI|na//molecular function|ornithine decarboxylase inhibitor activity|IGI|GO:0008073|MGI|16916800//molecular function|protein binding|IPI|GO:0005515|MGI|16916800//biological process|polyamine metabolic process|TAS|GO:0006595|MGI|9782076	binds to, and destabilizes, ornithine decarboxylase. does not accelerate ornithine decarboxylase degeneration.			TRUE
NM_010952	NM_010952	Mm.116749	Ornithine decarboxylase antizyme 2	Oaz2	18247	9	9 C		molecular function|enzyme inhibitor activity|IEA|GO:0004857|MGI|na//molecular function|ornithine decarboxylase inhibitor activity|IGI|GO:0008073|MGI|16916800//molecular function|protein binding|IPI|GO:0005515|MGI|16916800//biological process|polyamine metabolic process|TAS|GO:0006595|MGI|9782076	binds to, and destabilizes, ornithine decarboxylase. does not accelerate ornithine decarboxylase degeneration.			TRUE
NM_010952	NM_010952	Mm.116749	Ornithine decarboxylase antizyme 2	Oaz2	18247	9	9 C		molecular function|enzyme inhibitor activity|IEA|GO:0004857|MGI|na//molecular function|ornithine decarboxylase inhibitor activity|IGI|GO:0008073|MGI|16916800//molecular function|protein binding|IPI|GO:0005515|MGI|16916800//biological process|polyamine metabolic process|TAS|GO:0006595|MGI|9782076	binds to, and destabilizes, ornithine decarboxylase. does not accelerate ornithine decarboxylase degeneration.			TRUE
NM_011029	NM_011029	Mm.4071	Ribosomal protein SA	Rpsa	16785	9	9 F4|9 71.0 cM		molecular function|laminin binding|IDA|GO:0043236|MGI|8452943//molecular function|receptor activity|IEA|GO:0004872|MGI|na//molecular function|structural constituent of ribosome|IEA|GO:0003735|MGI|na//biological process|translation|IEA|GO:0006412|MGI|na//cellular component|cytoplasm|IEA|GO:0005737|MGI|na//cellular component|intracellular|IEA|GO:0005622|MGI|na//cellular component|membrane|IEA|GO:00…	required for the assembly and/or stability of the 40s ribosomal subunit. required for the processing of the 20s rrna- precursor to mature 18s rrna in a late step of the maturation of 40s ribosomal subunits. also functions as a cell surface receptor for laminin. plays a role in cell adhesion to the basement membrane and in the consequent activation of signaling transduction pathways. may play a ro…	cell membrane. cytoplasm. nucleus. note=67lr is found at the surface of the plasma membrane, with its c- terminal laminin-binding domain accessible to extracellular ligands. 37lrp is found at the cell surface, in the cytoplasm and in the nucleus. 37lrp shuttles to the nucleus upon midkine (mdk) binding.		TRUE
NM_011034	NM_011034												TRUE
NM_011062	NM_011062	Mm.10504	3-phosphoinositide dependent protein kinase-1	Pdpk1	18607	17	17 A3.3		molecular function|3-phosphoinositide-dependent protein kinase activity|IDA|GO:0004676|MGI|10075713//molecular function|ATP binding|IEA|GO:0005524|MGI|na//molecular function|kinase activity|IEA|GO:0016301|MGI|na//molecular function|nucleotide binding|IEA|GO:0000166|MGI|na//molecular function|protein kinase activity|IEA|GO:0004672|MGI|na//molecular function|protein serine/threonine kinase activity…	phosphorylates and activates not only pkb/akt, but also pka, pkc-zeta, rps6ka1 and rps6kb1. may play a general role in signaling processes and in development. could also play a role in sex differentiation processes.	cytoplasm. membrane; peripheral membrane protein. note=membrane-associated after cell stimulation leading to its translocation. tyrosine phosphorylation seems to occur only at the plasma membrane.		TRUE
NM_011097	NM_011097	Mm.135195	Paired-like homeodomain transcription factor 1	Pitx1	18740	13	13 B1|13 34.0 cM		molecular function|DNA binding|IEA|GO:0003677|MGI|na//molecular function|sequence-specific DNA binding|IEA|GO:0043565|MGI|na//molecular function|transcription factor activity|IEA|GO:0003700|MGI|na//molecular function|transcription regulator activity|IEA|GO:0030528|MGI|na//biological process|branchiomeric skeletal muscle development|IMP|GO:0014707|MGI|17384148//biological process|cartilage develop…	may play a role in the development of anterior structures, and in particular, the brain and facies and in specifying the identity or structure of hindlimb. acts as a transcriptional activator by binding to promoter sequences with a taat/gcc core motif. can independently activate and synergize with pit-1 on pituitary-specific target gene promoters, thus may subserve functions in generating both pr…	nucleus.		TRUE
NM_011141	NM_011141	Mm.388885	POU domain, class 3, transcription factor 1	Pou3f1	18991	4	4 D2.2|4 56.1 cM		molecular function|DNA binding|IDA|GO:0003677|MGI|12782656//molecular function|RNA polymerase II transcription factor activity, enhancer binding|ISO|GO:0003705|MGI|9632656//molecular function|sequence-specific DNA binding|ISO|GO:0043565|MGI|na//molecular function|transcription activator activity|ISO|GO:0016563|MGI|9632656//molecular function|transcription factor activity|IEA|GO:0003700|MGI|na//mo…	transcription factor that binds to the octamer motif (5'-atttgcat-3'). thought to be involved in early embryogenesis and neurogenesis.	nucleus.		TRUE
NM_011179	NM_011179	Mm.277498	Prosaposin	Psap	19156	10	10 B4|10 35.0 cM		biological process|developmental growth|IMP|GO:0048589|MGI|11105903//biological process|epithelial cell differentiation involved in prostate gland development|IMP|GO:0060742|MGI|11105903//biological process|lipid metabolic process|IEA|GO:0006629|MGI|na//biological process|prostate gland growth|IMP|GO:0060736|MGI|11105903//biological process|regulation of MAPKKK cascade|IMP|GO:0043408|MGI|11105903…		secreted, extracellular space.		TRUE
NM_011191	NM_011191												TRUE
NM_011221	NM_011221	Mm.390332	Purine rich element binding protein B	Purb	19291	11	11 A1|11 3.0 cM		molecular function|DNA binding|IEA|GO:0003677|MGI|na//molecular function|SMAD binding|IDA|GO:0046332|MGI|15282343//molecular function|double-stranded DNA binding|IDA|GO:0003690|MGI|15282343//molecular function|mRNA binding|IDA|GO:0003729|MGI|12933792//molecular function|protein binding|IPI|GO:0005515|MGI|15282343//molecular function|single-stranded DNA binding|IDA|GO:0003697|MGI|12933792//molecul…	has capacity to bind repeated elements in single- stranded dna such as the purine-rich single strand of the pur element located upstream of the myc gene. participates in transcriptional and translational regulation of alpha-mhc expression in cardiac myocytes by binding to the purine-rich negative regulatory (pnr) element. modulates constitutive liver galectin-3 gene transcription by binding to it…	nucleus.		TRUE
NM_011243	NM_011243	Mm.259318	Retinoic acid receptor, beta	Rarb	218772	14	14 A1-A3		molecular function|DNA binding|IEA|GO:0003677|MGI|na//molecular function|ligand-dependent nuclear receptor activity|IEA|GO:0004879|MGI|na//molecular function|metal ion binding|IEA|GO:0046872|MGI|na//molecular function|receptor activity|IEA|GO:0004872|MGI|na//molecular function|retinoic acid receptor activity|IEA|GO:0003708|MGI|na//molecular function|sequence-specific DNA binding|IDA|GO:0043565|MG…	this is a receptor for retinoic acid. this metabolite has profound effects on vertebrate development. retinoic acid is a morphogen and is a powerful teratogen. this receptor controls cell function by directly regulating gene expression.	nucleus.		TRUE
NM_011254	NM_011254	Mm.279741	Retinol binding protein 1, cellular	Rbp1	19659	9	9 E3.3|9 52.0 cM		molecular function|binding|IEA|GO:0005488|MGI|na//molecular function|lipid binding|IEA|GO:0008289|MGI|na//molecular function|retinal binding|IEA|GO:0016918|MGI|na//molecular function|retinoid binding|TAS|GO:0005501|MGI|11022035//molecular function|retinol binding|IEA|GO:0019841|MGI|na//molecular function|transporter activity|IEA|GO:0005215|MGI|na//biological process|retinoic acid metabolic proces…	intracellular transport of retinol.	cytoplasm.		TRUE
NM_011254	NM_011254	Mm.279741	Retinol binding protein 1, cellular	Rbp1	19659	9	9 E3.3|9 52.0 cM		molecular function|binding|IEA|GO:0005488|MGI|na//molecular function|lipid binding|IEA|GO:0008289|MGI|na//molecular function|retinal binding|IEA|GO:0016918|MGI|na//molecular function|retinoid binding|TAS|GO:0005501|MGI|11022035//molecular function|retinol binding|IEA|GO:0019841|MGI|na//molecular function|transporter activity|IEA|GO:0005215|MGI|na//biological process|retinoic acid metabolic proces…	intracellular transport of retinol.	cytoplasm.		TRUE
NM_011258	NM_011258	Mm.148877	Replication factor C (activator 1) 1	Rfc1	19687	5	5 C|5 39.0 cM		molecular function|ATP binding|IEA|GO:0005524|MGI|na//molecular function|DNA binding|IEA|GO:0003677|MGI|na//molecular function|DNA clamp loader activity|IEA|GO:0003689|MGI|na//molecular function|nucleoside-triphosphatase activity|IEA|GO:0017111|MGI|na//molecular function|nucleotide binding|IEA|GO:0000166|MGI|na//biological process|DNA replication|IEA|GO:0006260|MGI|na//biological process|regulati…	the elongation of primed dna templates by dna polymerase delta and epsilon requires the action of the accessory proteins pcna and activator 1. this subunit binds to the primer-template junction.	nucleus.		TRUE
NM_011264	NM_011264	Mm.439723	REV3-like, catalytic subunit of DNA polymerase zeta RAD54 like (S. cerevisiae)	Rev3l	19714	10	10 B1		molecular function|DNA binding|IEA|GO:0003677|MGI|na//molecular function|DNA-directed DNA polymerase activity|IEA|GO:0003887|MGI|na//molecular function|metal ion binding|IEA|GO:0046872|MGI|na//molecular function|nucleic acid binding|IEA|GO:0003676|MGI|na//molecular function|nucleotide binding|IEA|GO:0000166|MGI|na//molecular function|nucleotidyltransferase activity|IEA|GO:0016779|MGI|na//molecula…		nucleus (potential).		TRUE
NM_011278	NM_011278	Mm.21281	Ring finger protein 4	Rnf4	19822	5	5 B2		molecular function|metal ion binding|IEA|GO:0046872|MGI|na//molecular function|protein binding|IPI|GO:0005515|MGI|10822263//molecular function|zinc ion binding|IEA|GO:0008270|MGI|na//biological process|regulation of transcription|IEA|GO:0045449|MGI|na//biological process|transcription|IEA|GO:0006350|MGI|na//cellular component|cytoplasm|IDA|GO:0005737|MGI|10822263//cellular component|nucleus|IDA|G…	enhances steroid receptor-mediated transcriptional activation as well as activating basal transcription (by similarity).	cytoplasm. nucleus.		TRUE
NM_011288	NM_011288	Mm.12144	Mitochondrial ribosomal protein L23	Mrpl23	19935	7	7 F5|7 69.0 cM		molecular function|RNA binding|ISS|GO:0003723|MGI|11279069//molecular function|nucleotide binding|IEA|GO:0000166|MGI|na//molecular function|structural constituent of ribosome|IEA|GO:0003735|MGI|na//biological process|translation|TAS|GO:0006412|MGI|11279069//cellular component|intracellular|IEA|GO:0005622|MGI|na//cellular component|mitochondrial large ribosomal subunit|IDA|GO:0005762|MGI|11279069/…		mitochondrion.		TRUE
NM_011290	NM_011290	Mm.262021	Ribosomal protein L6	Rpl6	19988	5	5 F		molecular function|molecular_function|ND|GO:0003674|MGI|na//molecular function|structural constituent of ribosome|IEA|GO:0003735|MGI|na//biological process|biological_process|ND|GO:0008150|MGI|na//biological process|translation|IEA|GO:0006412|MGI|na//cellular component|cytoplasm|ISA|GO:0005737|MGI|11707324//cellular component|intracellular|IEA|GO:0005622|MGI|na//cellular component|nucleolus|ISA|G…				TRUE
NM_011291	NM_011291	Mm.379004	Ribosomal protein L7	Rpl7	19989	1	1 A3		molecular function|DNA binding|ISO|GO:0003677|MGI|8441630//molecular function|RNA binding|IEA|GO:0003723|MGI|na//molecular function|mRNA binding|ISO|GO:0003729|MGI|8441630//molecular function|protein homodimerization activity|ISO|GO:0042803|MGI|8441630//molecular function|structural constituent of ribosome|IC|GO:0003735|MGI|2648130//molecular function|transcription regulator activity|IEA|GO:00305…	binds to g-rich structures in 28s rrna and in mrnas. plays a regulatory role in the translation apparatus; inhibits cell-free translation of mrnas (by similarity).			TRUE
NM_011294	NM_011294	Mm.41746	SUB1 homolog (S. cerevisiae)	Sub1	20024	15	15 A2		molecular function|DNA binding|IEA|GO:0003677|MGI|na//molecular function|binding|IEA|GO:0005488|MGI|na//molecular function|transcription coactivator activity|IEA|GO:0003713|MGI|na//biological process|regulation of transcription|IEA|GO:0045449|MGI|na//biological process|regulation of transcription, DNA-dependent|IEA|GO:0006355|MGI|na//biological process|transcription|IEA|GO:0006350|MGI|na//cellula…	general coactivator that functions cooperatively with tafs and mediates functional interactions between upstream activators and the general transcriptional machinery. may be involved in stabilizing the multiprotein transcription complex. binds single-stranded dna. also binds, in vitro, non-specifically to double-stranded dna (ds dna).	nucleus.		TRUE
NM_011296	NM_011296	Mm.324762	Ribosomal protein S18	Rps18	20084	8	17 B1|17 18.42 cM		molecular function|RNA binding|IEA|GO:0003723|MGI|na//molecular function|rRNA binding|IEA|GO:0019843|MGI|na//molecular function|structural constituent of ribosome|IEA|GO:0003735|MGI|na//biological process|translation|IEA|GO:0006412|MGI|na//cellular component|cytoplasm|IEA|GO:0005737|MGI|na//cellular component|intracellular|IEA|GO:0005622|MGI|na//cellular component|ribonucleoprotein complex|IEA|GO…	located at the top of the head of the 40s subunit, it contacts several helices of the 18s rrna (by similarity).	cytoplasm.		TRUE
NM_011343	NM_011343	Mm.325350	SEC61, gamma subunit	Sec61g	20335	11	11 A2		molecular function|P-P-bond-hydrolysis-driven protein transmembrane transporter activity|IEA|GO:0015450|MGI|na//biological process|intracellular protein transmembrane transport|IEA|GO:0065002|MGI|na//biological process|intracellular protein transport|IEA|GO:0006886|MGI|na//biological process|protein targeting|IEA|GO:0006605|MGI|na//biological process|protein transport|IEA|GO:0015031|MGI|na//biolo…	necessary for protein translocation in the endoplasmic reticulum (by similarity).	endoplasmic reticulum membrane; single-pass membrane protein (by similarity).		TRUE
NM_011354	NM_011354	Mm.262252	Small EDRK-rich factor 2	Serf2	378702	2	2 E5		molecular function|molecular_function|ND|GO:0003674|MGI|na//biological process|biological_process|ND|GO:0008150|MGI|na//cellular component|cellular_component|ND|GO:0005575|MGI|na				TRUE
NM_011370	NM_011370	Mm.37249	Cytoplasmic FMR1 interacting protein 1	Cyfip1	20430	7	7 B5		molecular function|actin binding|IEA|GO:0003779|MGI|na//molecular function|profilin binding|TAS|GO:0005522|MGI|14765121//biological process|cell differentiation|IEA|GO:0030154|MGI|na//biological process|lamellipodium assembly|IDA|GO:0030032|MGI|14765121//biological process|multicellular organismal development|IEA|GO:0007275|MGI|na//biological process|nervous system development|IEA|GO:0007399|MGI|…	involved in formation of membrane ruffles and lamellipodia protrusions and in axon outgrowth. binds to f-actin but not to rna.	cytoplasm. cytoplasm, perinuclear region. cell projection, lamellipodium. cell projection, ruffle. cell junction, synapse, synaptosome. note=highly expressed in the perinuclear region. enriched in synaptosomes, membrane ruffles and at the tips of lamellipodia.		TRUE
NM_011370	NM_011370	Mm.37249	Cytoplasmic FMR1 interacting protein 1	Cyfip1	20430	7	7 B5		molecular function|actin binding|IEA|GO:0003779|MGI|na//molecular function|profilin binding|TAS|GO:0005522|MGI|14765121//biological process|cell differentiation|IEA|GO:0030154|MGI|na//biological process|lamellipodium assembly|IDA|GO:0030032|MGI|14765121//biological process|multicellular organismal development|IEA|GO:0007275|MGI|na//biological process|nervous system development|IEA|GO:0007399|MGI|…	involved in formation of membrane ruffles and lamellipodia protrusions and in axon outgrowth. binds to f-actin but not to rna.	cytoplasm. cytoplasm, perinuclear region. cell projection, lamellipodium. cell projection, ruffle. cell junction, synapse, synaptosome. note=highly expressed in the perinuclear region. enriched in synaptosomes, membrane ruffles and at the tips of lamellipodia.		TRUE
NM_011424	NM_011424	Mm.278646	Nuclear receptor co-repressor 2	Ncor2	20602	5			molecular function|DNA binding|IDA|GO:0003677|MGI|15681609//molecular function|chromatin binding|IDA|GO:0003682|MGI|ARRAY(0xaefd13c)//molecular function|protein binding|IPI|GO:0005515|MGI|ARRAY(0x9bd9e50)//molecular function|sequence-specific DNA binding|IDA|GO:0043565|MGI|17928865//molecular function|specific transcriptional repressor activity|IMP|GO:0016566|MGI|17928865//molecular function|tran…	mediates the transcriptional repression activity of some nuclear receptors by promoting chromatin condensation, thus preventing access of the basal transcription.	nucleus.		TRUE
NM_011432	NM_011432	Mm.308514	U1 small nuclear ribonucleoprotein C	Snrpc	20630	17	17 B1		molecular function|RNA binding|IEA|GO:0003723|MGI|na//molecular function|metal ion binding|IEA|GO:0046872|MGI|na//molecular function|molecular_function|ND|GO:0003674|MGI|na//molecular function|nucleic acid binding|IEA|GO:0003676|MGI|na//molecular function|zinc ion binding|IEA|GO:0008270|MGI|na//biological process|biological_process|ND|GO:0008150|MGI|na//cellular component|cellular_component|ND|GO…	this protein is associated with snrnp u1.	nucleus.		TRUE
NM_011434	NM_011434	Mm.276325	Superoxide dismutase 1, soluble	Sod1	20655	16	16 B5-C3|16 61.0 cM		molecular function|antioxidant activity|IEA|GO:0016209|MGI|na//molecular function|copper ion binding|IEA|GO:0005507|MGI|na//molecular function|metal ion binding|IEA|GO:0046872|MGI|na//molecular function|oxidoreductase activity|IEA|GO:0016491|MGI|na//molecular function|protein binding|IPI|GO:0005515|MGI|2960971//molecular function|superoxide dismutase activity|IDA|GO:0004784|MGI|ARRAY(0x9a06a94)//…	destroys radicals which are normally produced within the cells and which are toxic to biological systems.	cytoplasm.		TRUE
NM_011443	NM_011443	Mm.65396	SRY-box containing gene 2	Sox2	20674	3	3 A2-B|3 15.0 cM		molecular function|DNA binding|IDA|GO:0003677|MGI|ARRAY(0xa0122f8)//molecular function|DNA binding|IGI|GO:0003677|MGI|15863505//molecular function|chromatin binding|IDA|GO:0003682|MGI|15988017//molecular function|protein binding|IPI|GO:0005515|MGI|ARRAY(0xae24efc)//molecular function|sequence-specific DNA binding|IDA|GO:0043565|MGI|ARRAY(0x8e167ec)//molecular function|transcription factor activit…	transcription factor that forms a trimeric complex with oct4 on dna and controls the expression of a number of genes involved in embryonic development such as yes1, fgf4, utf1 and zfp206. critical for early embryogenesis and for embryonic stem cell pluripotency.	nucleus.		TRUE
NM_011482	NM_011482	Mm.299312	NHP2 non-histone chromosome protein 2-like 1 (S. cerevisiae)	Nhp2l1	20826	15	15 E1|15 48.0 cM		molecular function|RNA binding|IEA|GO:0003723|MGI|na//biological process|RNA splicing|IEA|GO:0008380|MGI|na//biological process|mRNA processing|IEA|GO:0006397|MGI|na//biological process|ribosome biogenesis|IEA|GO:0042254|MGI|na//biological process|single fertilization|IDA|GO:0007338|MGI|9114055//cellular component|nucleus|IEA|GO:0005634|MGI|na//cellular component|plasma membrane|ISS|GO:0005886|MG…	binds to the 5'-stem-loop of u4 snrna and may play a role in the late stage of spliceosome assembly. the protein undergoes a conformational change upon rna-binding (by similarity).	nucleus, nucleolus (by similarity).		TRUE
NM_011526	NM_011526	Mm.283283	Transgelin	Tagln	21345	9	9 A5.2|9 27.0 cM		biological process|cytoskeleton organization|IMP|GO:0007010|MGI|11158319//biological process|muscle organ development|IEA|GO:0007517|MGI|na//cellular component|cytoplasm|IEA|GO:0005737|MGI|na	actin cross-linking/gelling protein (by similarity).	cytoplasm (probable).		TRUE
NM_011535	NM_011535	Mm.219139	T-box 3	Tbx3	21386	5	5 F|5 65.0 cM		molecular function|DNA binding|IEA|GO:0003677|MGI|na//molecular function|transcription factor activity|IDA|GO:0003700|MGI|17473172//molecular function|transcription repressor activity|IDA|GO:0016564|MGI|11748239//biological process|blood vessel development|IMP|GO:0001568|MGI|12668638//biological process|branching involved in mammary gland duct morphogenesis|IMP|GO:0060444|MGI|16222716//biological…	transcriptional repressor involved in developmental processes. probably plays a role in limb pattern formation.	nucleus (potential).		TRUE
NM_011551	NM_011551	Mm.2845	Upstream binding transcription factor, RNA polymerase I	Ubtf	21429	11	11 D		molecular function|DNA binding|IEA|GO:0003677|MGI|na//molecular function|protein binding|IPI|GO:0005515|MGI|11592397//biological process|regulation of transcription|IEA|GO:0045449|MGI|na//biological process|transcription|IEA|GO:0006350|MGI|na//cellular component|nucleolus|IDA|GO:0005730|MGI|ARRAY(0x96aa9f0)//cellular component|nucleus|IEA|GO:0005634|MGI|na	ubf recognizes the ribosomal rna gene promoter and activates transcription mediated by rna polymerase i through cooperative interactions with the species-specific factor sl1. it binds specifically to the upstream control element.	nucleus.		TRUE
NM_011599	NM_011599	Mm.278444	Transducin-like enhancer of split 1, homolog of Drosophila E(spl)	Tle1	21885	4			molecular function|chromatin binding|IDA|GO:0003682|MGI|16002402//molecular function|protein binding|IPI|GO:0005515|MGI|ARRAY(0x8fd2430)//molecular function|transcription corepressor activity|IDA|GO:0003714|MGI|15528197//biological process|Wnt receptor signaling pathway|IEA|GO:0016055|MGI|na//biological process|negative regulation of transcription from RNA polymerase II promoter|IDA|GO:0000122|MG…	transcriptional corepressor that binds to a number of transcription factors. inhibits nf-kappa-b-regulated gene expression. inhibits the transcriptional activation mediated by foxa2, and by ctnnb1 and tcf family members in wnt signaling. the effects of full-length tle family members may be modulated by association with dominant-negative aes. unusual function as coactivator for esrrg (by similarit…	isoform 8: nucleus. cytoplasm.		TRUE
NM_011631	NM_011631	Mm.87773	Heat shock protein 90, beta (Grp94), member 1	Hsp90b1	22027	10	10 C1|10 49.0 cM		molecular function|ATP binding|IEA|GO:0005524|MGI|na//molecular function|calcium ion binding|IEA|GO:0005509|MGI|na//molecular function|low-density lipoprotein receptor binding|ISO|GO:0050750|MGI|15082773//molecular function|nucleotide binding|IEA|GO:0000166|MGI|na//molecular function|unfolded protein binding|IEA|GO:0051082|MGI|na//biological process|protein folding|IEA|GO:0006457|MGI|na//biologic…	molecular chaperone that functions in the processing and transport of secreted proteins. has atpase activity (by similarity).	endoplasmic reticulum lumen. melanosome (by similarity).		TRUE
NM_011631	NM_011631	Mm.87773	Heat shock protein 90, beta (Grp94), member 1	Hsp90b1	22027	10	10 C1|10 49.0 cM		molecular function|ATP binding|IEA|GO:0005524|MGI|na//molecular function|calcium ion binding|IEA|GO:0005509|MGI|na//molecular function|low-density lipoprotein receptor binding|ISO|GO:0050750|MGI|15082773//molecular function|nucleotide binding|IEA|GO:0000166|MGI|na//molecular function|unfolded protein binding|IEA|GO:0051082|MGI|na//biological process|protein folding|IEA|GO:0006457|MGI|na//biologic…	molecular chaperone that functions in the processing and transport of secreted proteins. has atpase activity (by similarity).	endoplasmic reticulum lumen. melanosome (by similarity).		TRUE
NM_011650	NM_011650	Mm.426637	Translin	Tsn	22099	1	1 E2.3		molecular function|DNA binding|IEA|GO:0003677|MGI|na//molecular function|RNA binding|IDA|GO:0003723|MGI|ARRAY(0x8ed7110)//molecular function|mRNA binding|IDA|GO:0003729|MGI|15987823//molecular function|protein binding|IPI|GO:0005515|MGI|ARRAY(0xc7b100c)//molecular function|sequence-specific DNA binding|IEA|GO:0043565|MGI|na//cellular component|cytoplasm|IDA|GO:0005737|MGI|ARRAY(0xc5cee34)//cellul…	dna-binding protein that specifically recognizes consensus sequences at the breakpoint junctions in chromosomal translocations, mostly involving immunoglobulin (ig)/t-cell receptor gene segments. seems to recognize single-stranded dna ends generated by staggered breaks occuring at recombination hot spots.	cytoplasm (by similarity). nucleus.		TRUE
NM_011653	NM_011653	Mm.439690	Tubulin, alpha 1A	Tuba1a	22142	15	15 F1|15 60.4 cM		molecular function|GTP binding|IEA|GO:0005525|MGI|na//molecular function|GTPase activity|IEA|GO:0003924|MGI|na//molecular function|nucleotide binding|IEA|GO:0000166|MGI|na//molecular function|structural molecule activity|IEA|GO:0005198|MGI|na//biological process|microtubule-based movement|IEA|GO:0007018|MGI|na//biological process|microtubule-based process|IEA|GO:0007017|MGI|na//biological process…	tubulin is the major constituent of microtubules. it binds two moles of gtp, one at an exchangeable site on the beta chain and one at a non-exchangeable site on the alpha-chain.			TRUE
NM_011668	NM_011668	Mm.9002	Ubiquitin protein ligase E3A	Ube3a	22215	7	7 C|7 28.65 cM		molecular function|acid-amino acid ligase activity|IEA|GO:0016881|MGI|na//molecular function|ligase activity|IEA|GO:0016874|MGI|na//molecular function|protein binding|IPI|GO:0005515|MGI|ARRAY(0x9a759f0)//molecular function|transcription coactivator activity|IDA|GO:0003713|MGI|16254014//molecular function|ubiquitin-protein ligase activity|IDA|GO:0004842|MGI|9182527//biological process|androgen rec…	e3 ubiquitin-protein ligase which accepts ubiquitin from an e2 ubiquitin-conjugating enzyme in the form of a thioester and then directly transfers the ubiquitin to targeted substrates.	cytoplasm. nucleus.		TRUE
NM_011670	NM_011670	Mm.29807	Ubiquitin carboxy-terminal hydrolase L1	Uchl1	22223	5	5 C3.1|5 36.0 cM		molecular function|cysteine-type peptidase activity|IEA|GO:0008234|MGI|na//molecular function|hydrolase activity|IEA|GO:0016787|MGI|na//molecular function|ligase activity|IEA|GO:0016874|MGI|na//molecular function|peptidase activity|IEA|GO:0008233|MGI|na//molecular function|ubiquitin binding|IDA|GO:0043130|MGI|12913066//molecular function|ubiquitin thiolesterase activity|IDA|GO:0004221|MGI|1291306…	ubiquitin-protein hydrolase involved both in the processing of ubiquitin precursors and of ubiquitinated proteins. this enzyme is a thiol protease that recognizes and hydrolyzes a peptide bond at the c-terminal glycine of ubiquitin. also binds to free monoubiquitin and may prevent its degradation in lysosomes. the homodimer may have atp-independent ubiquitin ligase activity.	cytoplasm.		TRUE
NM_011696	NM_011696	Mm.227704	Voltage-dependent anion channel 3	Vdac3	22335	8	8 A2|8 8.0 cM		molecular function|nucleotide binding|IEA|GO:0000166|MGI|na//molecular function|voltage-gated anion channel activity|IEA|GO:0008308|MGI|na//biological process|anion transport|IEA|GO:0006820|MGI|na//biological process|behavioral fear response|IMP|GO:0001662|MGI|11907043//biological process|ion transport|IEA|GO:0006811|MGI|na//biological process|learning|IMP|GO:0007612|MGI|11907043//biological proc…	forms a channel through the mitochondrial outer membrane that allows diffusion of small hydrophilic molecules (by similarity).	mitochondrion outer membrane.		TRUE
NM_011697	NM_011697	Mm.15607	Vascular endothelial growth factor B	Vegfb	22340	19	19 B		molecular function|growth factor activity|IEA|GO:0008083|MGI|na//molecular function|heparin binding|IEA|GO:0008201|MGI|na//molecular function|protein binding|IPI|GO:0005515|MGI|15102471//biological process|angiogenesis|IEA|GO:0001525|MGI|na//biological process|cell differentiation|IEA|GO:0030154|MGI|na//biological process|cell proliferation|IEA|GO:0008283|MGI|na//biological process|multicellular …	growth factor for endothelial cells. vegf-b167 binds heparin and neuropilin-1 whereas the binding to neuropilin-1 of vegf-b186 is regulated by proteolysis. vegf-b seems to be required for normal heart function in adult but is not required for proper development of the cardiovascular system either during development or for angiogenesis in adults.	secreted. note=secreted but remains associated to cells or to the extracellular matrix unless released by heparin.		TRUE
NM_011701	NM_011701	Mm.268000	Vimentin	Vim	22352	2	2 A2|2 7.0 cM		molecular function|protein binding|IPI|GO:0005515|MGI|17356066//molecular function|structural molecule activity|IMP|GO:0005198|MGI|12177195//biological process|intermediate filament-based process|IMP|GO:0045103|MGI|12177195//cellular component|cell leading edge|IDA|GO:0031252|MGI|15958512//cellular component|cytoplasm|IDA|GO:0005737|MGI|15965470//cellular component|cytoskeleton|ISO|GO:0005856|MGI…	vimentins are class-iii intermediate filaments found in various non-epithelial cells, especially mesenchymal cells.			TRUE
NM_011711	NM_011711	Mm.29043	Formin-like 3	Fmnl3	22379	15	15 F3		molecular function|Rho GTPase binding|IEA|GO:0017048|MGI|na//molecular function|actin binding|IEA|GO:0003779|MGI|na//molecular function|binding|IEA|GO:0005488|MGI|na//molecular function|protein binding|IPI|GO:0005515|MGI|9171351//biological process|actin cytoskeleton organization|IEA|GO:0030036|MGI|na//biological process|biological_process|ND|GO:0008150|MGI|na//biological process|cellular compone…				TRUE
NM_011722	NM_011722	Mm.150373	Dynactin 6	Dctn6	22428	8	8 A4		molecular function|dynein binding|IDA|GO:0045502|MGI|10525537//molecular function|transferase activity|IEA|GO:0016740|MGI|na//biological process|lipid biosynthetic process|NAS|GO:0008610|MGI|10318868//biological process|mitochondrion organization|NAS|GO:0007005|MGI|10318868//cellular component|cytoplasm|IEA|GO:0005737|MGI|na//cellular component|cytoskeleton|IEA|GO:0005856|MGI|na//cellular compone…		cytoplasm, cytoskeleton (by similarity).		TRUE
NM_011739	NM_011739	Mm.289630	Tyrosine 3-monooxygenase/tryptophan 5-monooxygenase activation protein, theta polypeptide	Ywhaq	22630	12	12 A1.3		molecular function|monooxygenase activity|IEA|GO:0004497|MGI|na//molecular function|protein domain specific binding|IDA|GO:0019904|MGI|12446771//biological process|protein targeting|IDA|GO:0006605|MGI|12446771//biological process|signal transduction|TAS|GO:0007165|MGI|9211421//biological process|small GTPase mediated signal transduction|IPI|GO:0007264|MGI|9211421//cellular component|cellular_comp…	adapter protein implicated in the regulation of a large spectrum of both general and specialized signaling pathway. binds to a large number of partners, usually by recognition of a phosphoserine or phosphothreonine motif. binding generally results in the modulation of the activity of the binding partner.	cytoplasm.		TRUE
NM_011817	NM_011817	Mm.281298	Growth arrest and DNA-damage-inducible 45 gamma	Gadd45g	23882	13	13 A5-B		molecular function|protein binding|IPI|GO:0005515|MGI|11022036//biological process|T-helper 1 cell differentiation|TAS|GO:0045063|MGI|12213961//biological process|activation of MAPKK activity|IDA|GO:0000186|MGI|12213961//biological process|apoptosis|IEA|GO:0006915|MGI|na//biological process|cell differentiation|IEA|GO:0030154|MGI|na//biological process|interferon-gamma biosynthetic process|TAS|GO…	involved in the regulation of growth and apoptosis. mediates activation of stress-responsive mtk1/mekk4 mapkkk.			TRUE
NM_011826	NM_011826	Mm.256035	HCLS1 associated X-1	Hax1	23897	3			molecular function|protein binding|IPI|GO:0005515|MGI|15102471//biological process|cell surface receptor linked signal transduction|TAS|GO:0007166|MGI|9058808//cellular component|endoplasmic reticulum|IEA|GO:0005783|MGI|na//cellular component|membrane|IEA|GO:0016020|MGI|na//cellular component|mitochondrion|IDA|GO:0005739|MGI|ARRAY(0x9a56b94)//cellular component|nucleus|IEA|GO:0005634|MGI|na	may function in promoting cell survival (by similarity).	mitochondrion (by similarity). endoplasmic reticulum (by similarity). nucleus membrane (by similarity). note=predominantly mitochondrial, but also to a lesser extent in endoplasmic reticulum and nuclear envelope (by similarity).		TRUE
NM_011857	NM_011857	Mm.42191	Odd Oz/ten-m homolog 3 (Drosophila)	Odz3	23965	8	8 B2		biological process|signal transduction|IEA|GO:0007165|MGI|na//cellular component|integral to membrane|IEA|GO:0016021|MGI|na//cellular component|integral to plasma membrane|ISS|GO:0005887|MGI|10625539//cellular component|membrane|IEA|GO:0016020|MGI|na	may function as a cellular signal transducer.	membrane; single-pass type ii membrane protein (probable).		TRUE
NM_011865	NM_011865	Mm.274146	Poly(rC) binding protein 1	Pcbp1	23983	6	6 D1		molecular function|DNA binding|IEA|GO:0003677|MGI|na//molecular function|RNA binding|TAS|GO:0003723|MGI|10455157//molecular function|protein binding|IPI|GO:0005515|MGI|15102471//molecular function|translation activator activity|TAS|GO:0008494|MGI|10455157//biological process|mRNA processing|TAS|GO:0006397|MGI|10455157//cellular component|nucleus|IEA|GO:0005634|MGI|na//cellular component|ribonucle…	single-stranded nucleic acid binding protein that binds preferentially to oligo dc (by similarity).	nucleus (by similarity).		TRUE
NM_011865	NM_011865	Mm.274146	Poly(rC) binding protein 1	Pcbp1	23983	6	6 D1		molecular function|DNA binding|IEA|GO:0003677|MGI|na//molecular function|RNA binding|TAS|GO:0003723|MGI|10455157//molecular function|protein binding|IPI|GO:0005515|MGI|15102471//molecular function|translation activator activity|TAS|GO:0008494|MGI|10455157//biological process|mRNA processing|TAS|GO:0006397|MGI|10455157//cellular component|nucleus|IEA|GO:0005634|MGI|na//cellular component|ribonucle…	single-stranded nucleic acid binding protein that binds preferentially to oligo dc (by similarity).	nucleus (by similarity).		TRUE
NM_011896	NM_011896	Mm.330986	Sprouty homolog 1 (Drosophila)	Spry1	24063	3	3 B		molecular function|protein binding|IPI|GO:0005515|MGI|16339969//biological process|induction of an organ|IMP|GO:0001759|MGI|15691764//biological process|metanephros development|IGI|GO:0001656|MGI|17537792//biological process|multicellular organismal development|IEA|GO:0007275|MGI|na//biological process|negative regulation of MAP kinase activity|IDA|GO:0043407|MGI|16339969//biological process|regu…	may function as an antagonist of fibroblast growth factor (fgf) pathways and may negatively modulate respiratory organogenesis.	cytoplasm. membrane; peripheral membrane protein. note=found in the cytoplasm in unstimulated cells but is translocated to the membrane ruffles in cells stimulated with egf (epidermal growth factor).		TRUE
NM_011950	NM_011950	Mm.27970	Mitogen-activated protein kinase 13	Mapk13	26415	17	17 A3-B		molecular function|ATP binding|IEA|GO:0005524|MGI|na//molecular function|MAP kinase activity|IEA|GO:0004707|MGI|na//molecular function|kinase activity|IEA|GO:0016301|MGI|na//molecular function|nucleotide binding|IEA|GO:0000166|MGI|na//molecular function|protein binding|ISO|GO:0005515|MGI|na//molecular function|protein kinase activity|IEA|GO:0004672|MGI|na//molecular function|protein serine/threon…	responds to activation by environmental stress and pro- inflammatory cytokines by phosphorylating downstream targets. plays a role in the regulation of protein translation by phosphorylating and inactivating eef2k (by similarity).			TRUE
NM_011968	NM_011968	Mm.30210	Proteasome (prosome, macropain) subunit, alpha type 6	Psma6	26443	12	12 C1		molecular function|endopeptidase activity|IEA|GO:0004175|MGI|na//molecular function|hydrolase activity|IEA|GO:0016787|MGI|na//molecular function|peptidase activity|IEA|GO:0008233|MGI|na//molecular function|threonine-type endopeptidase activity|IEA|GO:0004298|MGI|na//biological process|proteolysis involved in cellular protein catabolic process|IEA|GO:0051603|MGI|na//biological process|ubiquitin-de…	the proteasome is a multicatalytic proteinase complex which is characterized by its ability to cleave peptides with arg, phe, tyr, leu, and glu adjacent to the leaving group at neutral or slightly basic ph. the proteasome has an atp-dependent proteolytic activity.	cytoplasm. nucleus.		TRUE
NM_012032	NM_012032	Mm.218473	Serine incorporator 3	Serinc3	26943	2	2 H3		biological process|induction of apoptosis|IDA|GO:0006917|MGI|12486168//cellular component|Golgi apparatus|IDA|GO:0005794|MGI|12486168//cellular component|integral to membrane|IEA|GO:0016021|MGI|na//cellular component|membrane|IEA|GO:0016020|MGI|na//cellular component|plasma membrane|IDA|GO:0005886|MGI|10637174	may be involved in cellular transformation (by similarity).	cell membrane; multi-pass membrane protein. golgi apparatus membrane; multi-pass membrane protein.		TRUE
NM_012043	NM_012043	Mm.440163	Immunoglobulin superfamily containing leucine-rich repeat	Islr	26968	9	9 B		molecular function|protein binding|IEA|GO:0005515|MGI|na//cellular component|extracellular region|IEA|GO:0005576|MGI|na		secreted (potential).		TRUE
NM_012056	NM_012056	Mm.20943	FK506 binding protein 9	Fkbp9	27055	6	6 B3|6 28.0 cM		molecular function|calcium ion binding|IDA|GO:0005509|MGI|10524204//molecular function|isomerase activity|IEA|GO:0016853|MGI|na//molecular function|peptidyl-prolyl cis-trans isomerase activity|IEA|GO:0003755|MGI|na//biological process|protein folding|IDA|GO:0006457|MGI|10524204//cellular component|endoplasmic reticulum|IDA|GO:0005783|MGI|10524204	ppiases accelerate the folding of proteins during protein synthesis.	endoplasmic reticulum lumen.		TRUE
NM_012058	NM_012058	Mm.303071	Signal recognition particle 9	Srp9	27058	1	1 H5		molecular function|7S RNA binding|IEA|GO:0008312|MGI|na//molecular function|RNA binding|IEA|GO:0003723|MGI|na//molecular function|protein binding|IEA|GO:0005515|MGI|na//biological process|SRP-dependent cotranslational protein targeting to membrane|IEA|GO:0006614|MGI|na//biological process|negative regulation of translational elongation|IEA|GO:0045900|MGI|na//cellular component|cytoplasm|IEA|GO:00…	signal-recognition-particle assembly has a crucial role in targeting secretory proteins to the rough endoplasmic reticulum membrane. srp9 together with srp14 and the alu portion of the srp rna, constitutes the elongation arrest domain of srp. the complex of srp9 and srp14 is required for srp rna binding.	cytoplasm.		TRUE
NM_013506	NM_013506	Mm.260084	Eukaryotic translation initiation factor 4A2	Eif4a2	13682	16	16 B1|16 14.2 cM		molecular function|ATP binding|IEA|GO:0005524|MGI|na//molecular function|ATP-dependent helicase activity|IEA|GO:0008026|MGI|na//molecular function|RNA binding|IEA|GO:0003723|MGI|na//molecular function|helicase activity|IEA|GO:0004386|MGI|na//molecular function|hydrolase activity|IEA|GO:0016787|MGI|na//molecular function|nucleic acid binding|IEA|GO:0003676|MGI|na//molecular function|nucleotide bin…	atp-dependent rna helicase which is a subunit of the eif4f complex involved in cap recognition and is required for mrna binding to ribosome. in the current model of translation initiation, eif4a unwinds rna secondary structures in the 5'-utr of mrnas which is necessary to allow efficient binding of the small ribosomal subunit, and subsequent scanning for the initiator codon.			TRUE
NM_013559	NM_013559	Mm.270681	Heat shock 105kDa/110kDa protein 1	Hsph1	15505	5	5 G3|5 88.0 cM		molecular function|ATP binding|IEA|GO:0005524|MGI|na//molecular function|nucleotide binding|IEA|GO:0000166|MGI|na//molecular function|protein binding|IDA|GO:0005515|MGI|14644449//biological process|chaperone mediated protein folding requiring cofactor|IDA|GO:0051085|MGI|14644449//biological process|response to stress|IEA|GO:0006950|MGI|na//cellular component|cytoplasm|IEA|GO:0005737|MGI|na//cellu…	prevents the aggregation of denatured proteins in cells under severe stress, on which the atp levels decrease markedly. inhibits hspa8/hsc70 atpase and chaperone activities.	cytoplasm. nucleus. note=strictly cytoplasmic in neurons.		TRUE
NM_013602	NM_013602	Mm.192991	Metallothionein 1	Mt1	17748	8	8 C5|8 45.0 cM		molecular function|copper ion binding|IDA|GO:0005507|MGI|9358851//molecular function|metal ion binding|IDA|GO:0046872|MGI|ARRAY(0xa25c278)//molecular function|zinc ion binding|TAS|GO:0008270|MGI|11792622//biological process|cellular metal ion homeostasis|IDA|GO:0006875|MGI|ARRAY(0x96013f0)//biological process|cellular zinc ion homeostasis|IMP|GO:0006882|MGI|11792622//biological process|detoxifica…	metallothioneins have a high content of cysteine residues that bind various heavy metals; these proteins are transcriptionally regulated by both heavy metals and glucocorticoids.			TRUE
NM_013614	NM_013614	Mm.34102	Ornithine decarboxylase, structural 1	Odc1	18263	12	12 A1.1|12 6.0 cM		molecular function|carboxy-lyase activity|IEA|GO:0016831|MGI|na//molecular function|catalytic activity|IEA|GO:0003824|MGI|na//molecular function|lyase activity|IEA|GO:0016829|MGI|na//molecular function|ornithine decarboxylase activity|IDA|GO:0004586|MGI|ARRAY(0xc94968c)//biological process|kidney development|IMP|GO:0001822|MGI|16138831//biological process|polyamine biosynthetic process|IEA|GO:000…				TRUE
NM_013655	NM_013655	Mm.303231	Chemokine (C-X-C motif) ligand 12	Cxcl12	20315	6	6 F1|6 53.0 cM		molecular function|chemokine activity|IDA|GO:0008009|MGI|12183377//molecular function|cytokine activity|IEA|GO:0005125|MGI|na//molecular function|growth factor activity|IEA|GO:0008083|MGI|na//biological process|T cell proliferation|IMP|GO:0042098|MGI|12707343//biological process|ameboidal cell migration|IMP|GO:0001667|MGI|15626744//biological process|brain development|IDA|GO:0007420|MGI|12183377/…	stimulates the proliferation of bone marrow-derived b progenitor cells in the presence of il-7 as well as growth of the stromal cell-dependent b-cell clone dw34 cells.	secreted.		TRUE
NM_013664	NM_013664	Mm.1773	SH3-domain GRB2-like 1	Sh3gl1	20405	17	17 D|17 35.0 cM		molecular function|lipid binding|IEA|GO:0008289|MGI|na//molecular function|protein binding|IDA|GO:0005515|MGI|9630982//molecular function|protein binding|IPI|GO:0005515|MGI|15752756//biological process|endocytosis|IEA|GO:0006897|MGI|na//cellular component|cytoplasm|IEA|GO:0005737|MGI|na//cellular component|endosome|IEA|GO:0005768|MGI|na//cellular component|membrane|IEA|GO:0016020|MGI|na	implicated in endocytosis. may recruit other proteins to membranes with high curvature (by similarity).	cytoplasm (by similarity). early endosome membrane; peripheral membrane protein (by similarity). note=associated with postsynaptic endosomes in hippocampal neurons (by similarity).		TRUE
NM_013680	NM_013680	Mm.439844	Synapsin I	Syn1	20964	X	X A1-A4|X 6.2 cM		molecular function|ATP binding|IEA|GO:0005524|MGI|na//molecular function|actin binding|IEA|GO:0003779|MGI|na//molecular function|catalytic activity|IEA|GO:0003824|MGI|na//molecular function|protein dimerization activity|TAS|GO:0046983|MGI|15071120//biological process|neurotransmitter secretion|IGI|GO:0007269|MGI|7777057//biological process|neurotransmitter secretion|IMP|GO:0007269|MGI|7777057//ce…	neuronal phosphoprotein that coats synaptic vesicles, binds to the cytoskeleton, and is believed to function in the regulation of neurotransmitter release. regulation of neurotransmitter release. the complex formed with nos1 and capon proteins is necessary for specific nitric-oxide functions at a presynaptic level.	cell junction, synapse. golgi apparatus.		TRUE
NM_013685	NM_013685	Mm.4269	Transcription factor 4	Tcf4	21413	18			molecular function|DNA binding|IDA|GO:0003677|MGI|14762206//molecular function|DNA binding|ISO|GO:0003677|MGI|na//molecular function|protein binding|IPI|GO:0005515|MGI|ARRAY(0x9a29140)//molecular function|transcription corepressor activity|IDA|GO:0003714|MGI|8999959//molecular function|transcription regulator activity|IEA|GO:0030528|MGI|na//biological process|multicellular organismal development|…	transcription factor that binds to the immunoglobulin enchancer mu-e5/ke5-motif. isoform 2 inhibits myod1 activation of the cardiac alpha-actin promoter. binds to the e-box present in the somatostatin receptor 2 initiator element (sstr2-inr) to activate transcription. may have a regulatory function in developmental processes as well as during neuronal plasticity.	nucleus (probable).		TRUE
NM_013686	NM_013686	Mm.439645	T-complex protein 1	Tcp1	21454	17	17 A3-B|17 7.5 cM		molecular function|ATP binding|IEA|GO:0005524|MGI|na//molecular function|nucleotide binding|IEA|GO:0000166|MGI|na//molecular function|protein binding|IEA|GO:0005515|MGI|na//molecular function|unfolded protein binding|IEA|GO:0051082|MGI|na//biological process|cellular protein metabolic process|IEA|GO:0044267|MGI|na//biological process|protein folding|IEA|GO:0006457|MGI|na//cellular component|chape…	molecular chaperone; assist the folding of proteins upon atp hydrolysis. known to play a role, in vitro, in the folding of actin and tubulin.	cytoplasm.		TRUE
NM_013715	NM_013715	Mm.402384	COP9 (constitutive photomorphogenic) homolog, subunit 5 (Arabidopsis thaliana)	Cops5	26754	1	1 A2|1 3.6 cM		molecular function|hydrolase activity|IEA|GO:0016787|MGI|na//molecular function|metal ion binding|IEA|GO:0046872|MGI|na//molecular function|metallopeptidase activity|IEA|GO:0008237|MGI|na//molecular function|peptidase activity|IEA|GO:0008233|MGI|na//molecular function|protein binding|IPI|GO:0005515|MGI|9707402//molecular function|transcription coactivator activity|TAS|GO:0003713|MGI|9707402//mole…	probable protease subunit of the cop9 signalosome complex (csn), a complex involved in various cellular and developmental processes. the csn complex is an essential regulator of the ubiquitin (ubl) conjugation pathway by mediating the deneddylation of the cullin subunits of the scf-type e3 ligase complexes, leading to decrease the ubl ligase activity of scf-type complexes such as scf, csa or ddb2…	cytoplasm. nucleus.		TRUE
NM_013721	NM_013721	Mm.398371	Ribosomal protein L7A	Rpl7a	27176	2	2 A3|2 18.0 cM		molecular function|molecular_function|ND|GO:0003674|MGI|na//biological process|biological_process|ND|GO:0008150|MGI|na//biological process|ribosome biogenesis|IEA|GO:0042254|MGI|na//cellular component|membrane fraction|IDA|GO:0005624|MGI|10848616//cellular component|polysomal ribosome|IDA|GO:0042788|MGI|10848616//cellular component|ribonucleoprotein complex|IEA|GO:0030529|MGI|na//cellular compone…				TRUE
NM_013755	NM_013755	Mm.6375	Glycogenin	Gyg	27357	3	3 A2|3 12.5 cM		molecular function|glycogenin glucosyltransferase activity|IEA|GO:0008466|MGI|na//molecular function|transferase activity|IEA|GO:0016740|MGI|na//molecular function|transferase activity, transferring glycosyl groups|IEA|GO:0016757|MGI|na//biological process|glycogen biosynthetic process|IEA|GO:0005978|MGI|na	self-glucosylates, via an inter-subunit mechanism, to form an oligosaccharide primer that serves as substrate for glycogen synthase.			TRUE
NM_013765	NM_013765	Mm.261679	Ribosomal protein S26	Rps26	27370	10	10 D3		molecular function|molecular_function|ND|GO:0003674|MGI|na//molecular function|structural constituent of ribosome|IEA|GO:0003735|MGI|na//biological process|biological_process|ND|GO:0008150|MGI|na//biological process|translation|IEA|GO:0006412|MGI|na//cellular component|cellular_component|ND|GO:0005575|MGI|na//cellular component|intracellular|IEA|GO:0005622|MGI|na//cellular component|ribonucleopro…				TRUE
NM_013795	NM_013795	Mm.14663	ATP synthase, H+ transporting, mitochondrial F0 complex, subunit g	Atp5l	27425	9	9 A5.2		molecular function|hydrogen ion transmembrane transporter activity|IEA|GO:0015078|MGI|na//molecular function|hydrogen-exporting ATPase activity, phosphorylative mechanism|ISA|GO:0008553|MGI|10361692//biological process|ATP biosynthetic process|IEA|GO:0006754|MGI|na//biological process|ATP synthesis coupled proton transport|ISA|GO:0015986|MGI|10361692//biological process|ion transport|IEA|GO:00068…	mitochondrial membrane atp synthase (f(1)f(0) atp synthase or complex v) produces atp from adp in the presence of a proton gradient across the membrane which is generated by electron transport complexes of the respiratory chain. f-type atpases consist of two structural domains, f(1) - containing the extramembraneous catalytic core, and f(0) - containing the membrane proton channel, linked togethe…	mitochondrion. mitochondrion inner membrane.		TRUE
NM_013810	NM_013810	Mm.256925	Drebrin-like	Dbnl	13169	11	11 A1|11 1.0 cM		molecular function|actin binding|IDA|GO:0003779|MGI|10637315//molecular function|actin filament binding|IDA|GO:0051015|MGI|10637315//molecular function|protein binding|IDA|GO:0005515|MGI|9630982//molecular function|protein binding|IPI|GO:0005515|MGI|ARRAY(0x9a38e4c)//biological process|Rac protein signal transduction|IDA|GO:0016601|MGI|10637315//biological process|actin filament bundle formation|…	actin-binding adapter protein. may act as a common effector of antigen receptor-signaling pathways in leukocytes. its association with dynamin suggests that it may also connect the actin cytoskeleton to endocytic function. acts as a key component of the immunological synapse that regulates t-cell activation by bridging tcrs and the actin cytoskeleton to gene activation and endocytic processes. bi…	cytoplasm, cytoskeleton. cell projection, lamellipodium. cell projection, ruffle. note=cortical cytoskeleton. associates with lamellipodial actin and membrane ruffles.		TRUE
NM_013826	NM_013826	Mm.19027	Molybdenum cofactor synthesis 2	Mocs2	17434	13	13 D2.2		molecular function|identical protein binding|IPI|GO:0042802|MGI|11591653//biological process|Mo-molybdopterin cofactor biosynthetic process|IEA|GO:0006777|MGI|na//biological process|sulfur metabolic process|IEA|GO:0006790|MGI|na//cellular component|cytoplasm|IEA|GO:0005737|MGI|na	catalytic subunit of the molybdopterin synthase complex, a complex that catalyzes the conversion of precursor z into molybdopterin. acts by mediating the incorporation of 2 sulfur atoms from thiocarboxylated mocs2a into precursor z to generate a dithiolene group (by similarity).	cytoplasm, cytosol (by similarity).		TRUE
NM_013834	NM_013834	Mm.281691	Secreted frizzled-related protein 1	Sfrp1	20377	8	8 A2|8 9.5 cM		biological process|Wnt receptor signaling pathway|IEA|GO:0016055|MGI|na//biological process|Wnt receptor signaling pathway, planar cell polarity pathway|IDA|GO:0060071|MGI|18371946//biological process|anterior/posterior pattern formation|IGI|GO:0009952|MGI|16467359//biological process|cell differentiation|IEA|GO:0030154|MGI|na//biological process|multicellular organismal development|IEA|GO:000727…	soluble frizzled-related proteins (sfrps) function as modulators of wnt signaling through direct interaction with wnts. they have a role in regulating cell growth and differentiation in specific cell types. sfrp1 decreases intracellular beta-catenin levels (by similarity). has antiproliferative effects on vascular cells, in vitro and in vivo, and can induce, in vivo, an angiogenic response. in va…	secreted (by similarity). note=cell membrane or extracellular matrix-associated. released by heparin-binding (by similarity).		TRUE
NM_013847	NM_013847	Mm.237085	Glycine C-acetyltransferase (2-amino-3-ketobutyrate-coenzyme A ligase)	Gcat	26912	15	15 E1|15 46.6 cM		molecular function|acyltransferase activity|IEA|GO:0008415|MGI|na//molecular function|catalytic activity|IEA|GO:0003824|MGI|na//molecular function|glycine C-acetyltransferase activity|IEA|GO:0008890|MGI|na//molecular function|pyridoxal phosphate binding|IEA|GO:0030170|MGI|na//molecular function|transferase activity|IEA|GO:0016740|MGI|na//molecular function|transferase activity, transferring nitro…		mitochondrion (by similarity).		TRUE
NM_013892	NM_013892	Mm.4881	Proprotein convertase subtilisin/kexin type 1 inhibitor	Pcsk1n	30052	X	X A1.1		molecular function|serine-type endopeptidase inhibitor activity|IDA|GO:0004867|MGI|10632593//biological process|neuropeptide signaling pathway|IEA|GO:0007218|MGI|na//biological process|peptide hormone processing|IDA|GO:0016486|MGI|10632593//biological process|response to cold|IDA|GO:0009409|MGI|16631141//biological process|response to dietary excess|IDA|GO:0002021|MGI|16631141//cellular component…	may function in the control of the neuroendocrine secretory pathway. proposed be a specific endogenous inhibitor of pcsk1. prosaas and big pen-len, both containing the c-terminal inhibitory domain, but not the processed peptides reduce pcsk1 activity in the endoplasmic reticulum and golgi. it reduces the activity of the 87 kda form but not the autocatalytically derived 66 kda form of pcsk1. subse…	secreted. golgi apparatus, trans-golgi network.		TRUE
NM_013897	NM_013897	Mm.379061	Translocase of inner mitochondrial membrane 8 homolog b (yeast)	Timm8b	30057	9	9 B		molecular function|metal ion binding|IEA|GO:0046872|MGI|na//molecular function|zinc ion binding|IEA|GO:0008270|MGI|na//biological process|intracellular protein transmembrane transport|IEA|GO:0065002|MGI|na//biological process|protein import into mitochondrial inner membrane|IEA|GO:0045039|MGI|na//biological process|protein targeting to mitochondrion|IEA|GO:0006626|MGI|na//biological process|prote…	probable mitochondrial intermembrane chaperone that participates in the import and insertion of some multi-pass transmembrane proteins into the mitochondrial inner membrane. also required for the transfer of beta-barrel precursors from the tom complex to the sorting and assembly machinery (sam complex) of the outer membrane. acts as a chaperone-like protein that protects the hydrophobic precursor…	mitochondrion inner membrane; peripheral membrane protein; intermembrane side (by similarity).		TRUE
NM_013897	NM_013897	Mm.379061	Translocase of inner mitochondrial membrane 8 homolog b (yeast)	Timm8b	30057	9	9 B		molecular function|metal ion binding|IEA|GO:0046872|MGI|na//molecular function|zinc ion binding|IEA|GO:0008270|MGI|na//biological process|intracellular protein transmembrane transport|IEA|GO:0065002|MGI|na//biological process|protein import into mitochondrial inner membrane|IEA|GO:0045039|MGI|na//biological process|protein targeting to mitochondrion|IEA|GO:0006626|MGI|na//biological process|prote…	probable mitochondrial intermembrane chaperone that participates in the import and insertion of some multi-pass transmembrane proteins into the mitochondrial inner membrane. also required for the transfer of beta-barrel precursors from the tom complex to the sorting and assembly machinery (sam complex) of the outer membrane. acts as a chaperone-like protein that protects the hydrophobic precursor…	mitochondrion inner membrane; peripheral membrane protein; intermembrane side (by similarity).		TRUE
NM_013902	NM_013902	Mm.28480	FK506 binding protein 3	Fkbp3	30795	12	12 C3		molecular function|isomerase activity|IEA|GO:0016853|MGI|na//molecular function|peptidyl-prolyl cis-trans isomerase activity|IEA|GO:0003755|MGI|na//biological process|protein folding|IEA|GO:0006457|MGI|na//cellular component|nucleus|IDA|GO:0005634|MGI|15908283	fk506- and rapamycin-binding proteins (fkbps) constitute a family of receptors for the two immunosuppressants which inhibit t-cell proliferation by arresting two distinct cytoplasmic signal transmission pathways. ppiases accelerate the folding of proteins (by similarity).	nucleus (by similarity).		TRUE
NM_013929	NM_013929	Mm.289812	SIVA1, apoptosis-inducing factor	Siva1	30954	12	12 F2		molecular function|CD27 receptor binding|IPI|GO:0005175|MGI|12478477//molecular function|metal ion binding|IEA|GO:0046872|MGI|na//molecular function|protein binding|IPI|GO:0005515|MGI|9692890//molecular function|tumor necrosis factor receptor binding|IPI|GO:0005164|MGI|12478477//molecular function|viral receptor activity|IDA|GO:0001618|MGI|11601913//molecular function|zinc ion binding|IEA|GO:0008…	induces cd27-mediated apoptosis. inhibits bcl2l1 isoform bcl-x(l) anti-apoptotic activity. inhibits activation of nf-kappa- b and promotes t-cell receptor-mediated apoptosis (by similarity).	cytoplasm. nucleus (by similarity). note=in the nucleus, accumulates in dot-like structures (by similarity).		TRUE
NM_013931	NM_013931	Mm.43081	Mitogen-activated protein kinase 8 interacting protein 3	Mapk8ip3	30957	17	17 A3.3		molecular function|MAP-kinase scaffold activity|IPI|GO:0005078|MGI|10629060//molecular function|kinase activity|IEA|GO:0016301|MGI|na//molecular function|kinesin binding|IPI|GO:0019894|MGI|10629060//molecular function|protein binding|IPI|GO:0005515|MGI|11106729//molecular function|protein kinase binding|IPI|GO:0019901|MGI|10629060//biological process|JNK cascade|IDA|GO:0007254|MGI|10629060//biolo…	the jnk-interacting protein (jip) group of scaffold proteins selectively mediates jnk signaling by aggregating specific components of the mapk cascade to form a functional jnk signaling module. may function as a regulator of vesicle transport, through interations with the jnk-signaling components and motor proteins.	cytoplasm. golgi apparatus. cytoplasmic vesicle. cell projection, growth cone. note=localized in the soma and growth cones of differentiated neurites and the golgi and vesicles of the early secretory compartment of epithelial cells.		TRUE
NM_013932	NM_013932	Mm.291723	DEAD (Asp-Glu-Ala-Asp) box polypeptide 25	Ddx25	30959	9	9 A3-A5		molecular function|ATP binding|IDA|GO:0005524|MGI|10608860//molecular function|ATP-dependent RNA helicase activity|IDA|GO:0004004|MGI|10608860//molecular function|ATP-dependent helicase activity|IEA|GO:0008026|MGI|na//molecular function|RNA binding|IEA|GO:0003723|MGI|na//molecular function|helicase activity|IEA|GO:0004386|MGI|na//molecular function|hydrolase activity|IEA|GO:0016787|MGI|na//molecu…	atp-dependent rna helicase. required for mrna export and translation regulation during spermatid development.	cytoplasm. nucleus. note=detected in both cytoplasm and nucleus of testicular cells. also detected in chromatoid bodies of round spermatids.		TRUE
NM_015734	NM_015734	Mm.7281	Collagen, type V, alpha 1	Col5a1	12831	2	2 A2-B|2 18.0 cM		molecular function|extracellular matrix structural constituent|IDA|GO:0005201|MGI|15383546//molecular function|heparin binding|IEA|GO:0008201|MGI|na//molecular function|platelet-derived growth factor binding|ISO|GO:0048407|MGI|na//molecular function|protein binding|IPI|GO:0005515|MGI|14676276//molecular function|structural molecule activity|IEA|GO:0005198|MGI|na//biological process|blood vessel d…	type v collagen is a member of group i collagen (fibrillar forming collagen). it is a minor connective tissue component of nearly ubiquitous distribution. type v collagen binds to dna, heparan sulfate, thrombospondin, heparin, and insulin (by similarity). transcriptionally activated by cebpz, which recognizes a ccaat-like motif, caaat in the col5a1 promoter.	secreted, extracellular space, extracellular matrix (by similarity).		TRUE
NM_015755	NM_015755	Mm.125874	Hormonally upregulated Neu-associated kinase	Hunk	26559	16	16 C3.3|16 58.0 cM		molecular function|ATP binding|IEA|GO:0005524|MGI|na//molecular function|kinase activity|IEA|GO:0016301|MGI|na//molecular function|nucleotide binding|IEA|GO:0000166|MGI|na//molecular function|protein kinase activity|IDA|GO:0004672|MGI|10662544//molecular function|protein serine/threonine kinase activity|IEA|GO:0004674|MGI|na//molecular function|transferase activity|IEA|GO:0016740|MGI|na//biologic…				TRUE
NM_015772	NM_015772	Mm.39487	Sal-like 2 (Drosophila)	Sall2	50524	14	14 B-C1		molecular function|DNA binding|IEA|GO:0003677|MGI|na//molecular function|metal ion binding|IEA|GO:0046872|MGI|na//molecular function|zinc ion binding|IEA|GO:0008270|MGI|na//biological process|regulation of transcription|IEA|GO:0045449|MGI|na//biological process|transcription|IEA|GO:0006350|MGI|na//cellular component|intracellular|IEA|GO:0005622|MGI|na//cellular component|nucleus|IEA|GO:0005634|MG…	probable transcription factor.	nucleus (probable).		TRUE
NM_015781	NM_015781	Mm.290407	Nucleosome assembly protein 1-like 1	Nap1l1	53605	10	10 D1|10 60.0 cM		molecular function|protein binding|IPI|GO:0005515|MGI|15102471//biological process|nucleosome assembly|IEA|GO:0006334|MGI|na//cellular component|nucleus|IEA|GO:0005634|MGI|na	may be involved in modulating chromatin formation and contribute to regulation of cell proliferation.	nucleus. melanosome (by similarity).		TRUE
NM_015816	NM_015816	Mm.248188	LSM4 homolog, U6 small nuclear RNA associated (S. cerevisiae)	Lsm4	50783	8	8 B3.3		molecular function|RNA binding|IEA|GO:0003723|MGI|na//biological process|RNA splicing|IEA|GO:0008380|MGI|na//biological process|mRNA processing|IEA|GO:0006397|MGI|na//cellular component|cytoplasm|ISS|GO:0005737|MGI|15494374//cellular component|nucleoplasm|ISS|GO:0005654|MGI|15494374//cellular component|nucleus|IEA|GO:0005634|MGI|na//cellular component|ribonucleoprotein complex|IEA|GO:0030529|MGI|…	binds specifically to the 3'-terminal u-tract of u6 snrna (by similarity).	nucleus (potential).		TRUE
NM_015827	NM_015827	Mm.400464	Coatomer protein complex, subunit beta 2 (beta prime)	Copb2	50797	9	9 E3-F1		molecular function|protein binding|IEA|GO:0005515|MGI|na//molecular function|structural molecule activity|IEA|GO:0005198|MGI|na//biological process|intracellular protein transport|IEA|GO:0006886|MGI|na//biological process|protein transport|IEA|GO:0015031|MGI|na//biological process|transport|IEA|GO:0006810|MGI|na//biological process|vesicle-mediated transport|IEA|GO:0016192|MGI|na//cellular compon…	this coatomer complex protein, essential for golgi budding and vesicular trafficking, is a selective binding protein (rack) for protein kinase c, epsilon type. it binds to golgi membranes in a gtp-dependent manner.	cytoplasm (by similarity). golgi apparatus membrane; peripheral membrane protein; cytoplasmic side (by similarity). cytoplasmic vesicle, copi-coated vesicle membrane; peripheral membrane protein; cytoplasmic side (by similarity). note=the coatomer is cytoplasmic or polymerized on the cytoplasmic side of the golgi, as well as on the vesicles/buds originating from it (by similarity).		TRUE
NM_016676	NM_016676	Mm.378993	RAB10, member RAS oncogene family	Rab10	19325	12	12 A1.1|12 2.0 cM		molecular function|GTP binding|IEA|GO:0005525|MGI|na//molecular function|nucleotide binding|IEA|GO:0000166|MGI|na//molecular function|protein binding|IPI|GO:0005515|MGI|12578829//biological process|intracellular protein transport|TAS|GO:0006886|MGI|11042173//biological process|protein transport|IEA|GO:0015031|MGI|na//biological process|small GTPase mediated signal transduction|IEA|GO:0007264|MGI|…	may be involved in vesicular trafficking and neurotransmitter release.	cell membrane; lipid-anchor; cytoplasmic side (potential).		TRUE
NM_016680	NM_016680	Mm.20913	Splicing factor, arginine/serine-rich 16	Sfrs16	53609	7	7 A3		biological process|RNA splicing|IEA|GO:0008380|MGI|na//biological process|mRNA processing|IEA|GO:0006397|MGI|na//cellular component|nucleus|IEA|GO:0005634|MGI|na	probably functions as an alternative splicing regulator. may regulate the mrna splicing of genes such as clk1. may act by regulating members of the clk kinase family.	isoform 2: nucleus, nucleoplasm.		TRUE
NM_016686	NM_016686	Mm.46628	Vascular endothelial zinc finger 1	Vezf1	22344	11	11 C		biological process|angiogenesis|IMP|GO:0001525|MGI|15882861//biological process|endothelial cell development|IMP|GO:0001885|MGI|15882861//cellular component|nucleus|IDA|GO:0005634|MGI|15882861				TRUE
NM_016696	NM_016696	Mm.297976	Glypican 1	Gpc1	14733	1	1 D		molecular function|heparan sulfate proteoglycan binding|IEA|GO:0043395|MGI|na//cellular component|anchored to membrane|IEA|GO:0031225|MGI|na//cellular component|extracellular region|IEA|GO:0005576|MGI|na//cellular component|membrane|IEA|GO:0016020|MGI|na//cellular component|plasma membrane|IEA|GO:0005886|MGI|na//cellular component|proteinaceous extracellular matrix|IEA|GO:0005578|MGI|na	cell surface proteoglycan that bears heparan sulfate. may play an important role in the trophic and injury responses of neurons (by similarity).	secreted glypican-1: secreted, extracellular space (by similarity).		TRUE
NM_016697	NM_016697	Mm.22515	Glypican 3	Gpc3	14734	X	X A3.3		molecular function|heparan sulfate proteoglycan binding|IEA|GO:0043395|MGI|na//molecular function|protein binding|IPI|GO:0005515|MGI|18477453//biological process|body morphogenesis|IMP|GO:0010171|MGI|18477453//biological process|branching involved in ureteric bud morphogenesis|IGI|GO:0001658|MGI|15925496//biological process|negative regulation of cell proliferation|IGI|GO:0008285|MGI|15925496//bi…	cell surface proteoglycan that bears heparan sulfate. may be involved in the suppression/modulation of growth in the predominantly mesodermal tissues and organs. may play a role in the modulation of igf2 interactions with its receptor and thereby modulate its function (by similarity).	secreted glypican-3: secreted, extracellular space (by similarity).		TRUE
[truncated: 649 more rows]
