# Supplementary material for: Let-7b/c Enhance the Stability of a Tissue-Specific mRNA during Mammalian Organogenesis as Part of a Feedback Loop Involving KSRP
Source: PLoS Genet. 2012 Jul 26;8(7):e1002823. doi: 10.1371/journal.pgen.1002823 (PMC3405994; doi:10.1371/journal.pgen.1002823)
Supplement: Table S2 — miRNAs profiling analysis in pituitaries at E12.5 and E17.5. (XLS) [file pgen.1002823.s009.xls]

## Sheet: Test Result
ANOVA test			Group 1		Group 2
			E12,5		E17,5
No.	Reporter Name	p-value	Mean	StDev	Mean	StDev	fold change
413	mmu-miR-375	4.44089e-16	244.666	37.3136	12700.7	339.219	51.9104
662	mmu-miR-7b	3.41571e-10	120.926	50.1386	6253.91	1292.67	51.717
66	mmu-miR-132	1.9551e-13	95.4385	16.6648	2114.63	109.072	22.1569
274	mmu-miR-216a	1.80241e-09	29.1907	7.88472	518.101	142.519	17.7489
617	mmu-miR-698	1.39107e-06	43.3188	8.53379	568.348	131.421	13.1201
328	mmu-miR-29a	1.91842e-10	109.95	5.43011	1212.74	397.201	11.0299
369	mmu-miR-328	3.92588e-09	109.086	27.5578	823.868	155.635	7.55244
566	mmu-miR-668	4.09119e-10	88.5994	11.8547	624.102	133.302	7.04409
565	mmu-miR-667	4.66627e-13	425.991	43.6193	2816.02	187.606	6.61051
59	mmu-miR-129-3p	4.76671e-08	223.252	13.2	1045.08	167.161	4.68119
391	mmu-miR-344	2.36062e-08	130.457	21.6297	589.296	121.938	4.51718
660	mmu-miR-7a	8.21565e-15	6656.37	548.95	28846.9	1125.68	4.33373
444	mmu-miR-431	2.16938e-12	557.985	57.2214	2327.51	120.393	4.17128
253	mmu-miR-210	3.56475e-11	148.941	11.2244	593.43	63.3859	3.98434
234	mmu-miR-200c	1.44329e-15	2122.01	55.3011	8128.73	409.278	3.83068
334	mmu-miR-300	7.58509e-10	230.858	26.0732	855.615	110.054	3.70625
447	mmu-miR-433	1.26732e-11	1473.21	143.342	5382.93	311.052	3.65388
83	mmu-miR-141	7.19525e-09	315.465	54.1269	1145.9	255.045	3.63242
441	mmu-miR-425	1.27253e-09	245.663	41.8418	833.174	36.9501	3.39153
361	mmu-miR-323-3p	1.31964e-05	238.835	77.782	772.487	177.182	3.2344
370	mmu-miR-329	2.90519e-10	2283.5	211.288	7341.86	785.893	3.21518
283	mmu-miR-22	1.72148e-08	317.588	50.845	974.175	107.861	3.06741
639	mmu-miR-720	2.75202e-12	304.456	26.2387	909.855	38.0027	2.98846
459	mmu-miR-451	1.21727e-09	2204.88	148.399	6409.5	867.277	2.90697
157	mmu-miR-191	6.42541e-10	1593.7	85.391	4451.38	515.334	2.79311
105	mmu-miR-154	5.01745e-11	500.841	11.4387	1392.41	132.509	2.78014
510	mmu-miR-487b	2.16525e-10	885.899	76.4303	2459.61	182.742	2.7764
375	mmu-miR-331-3p	3.08852e-08	309.955	54.0678	855.697	74.4521	2.76071
380	mmu-miR-337-5p	4.56148e-08	299.569	56.0477	789.154	52.0929	2.6343
426	mmu-miR-381	6.50203e-07	223.358	37.5047	574.686	80.8685	2.57294
364	mmu-miR-324-5p	3.26264e-08	376.575	33.7234	944.43	113.455	2.50795
508	mmu-miR-485*	8.77907e-09	461.574	45.4126	1114.19	125.695	2.4139
647	mmu-miR-744	1.20509e-07	199.977	23.8262	480.144	67.9923	2.40099
55	mmu-miR-127	3.75699e-13	5178.45	123.675	12299.8	479.938	2.37518
230	mmu-miR-200a	4.20315e-11	1153.25	122.683	2726.47	222.308	2.36416
435	mmu-miR-411	5.11892e-11	796.596	52.0144	1844.32	109.05	2.31525
506	mmu-miR-484	1.53629e-08	253.699	16.5324	560.618	66.7816	2.20978
352	mmu-miR-30d	4.71055e-10	1230.96	71.8472	2661.33	160.591	2.162
58	mmu-miR-128	1.40854e-09	370.695	34.9099	796.972	101.948	2.14994
3	mmu-let-7b	1.67255e-08	2464.12	497.626	5213.22	847.665	2.11565
449	mmu-miR-434-3p	4.32533e-05	1772.29	205.416	3709.73	856.593	2.09319
593	mmu-miR-676	3.31954e-07	410.771	40.0078	849.27	110.238	2.0675
287	mmu-miR-222	6.40119e-06	395.483	63.7497	786.359	113.666	1.98835
355	mmu-miR-31	1.03592e-08	420.833	29.03	801.302	58.8954	1.90409
5	mmu-let-7c	1.48819e-08	5536.08	689.307	10226.4	883.274	1.84723
427	mmu-miR-382	9.0204e-09	1718.2	91.4085	3156.12	234.666	1.83688
440	mmu-miR-423-5p	3.02846e-06	593.983	105.294	1084.43	117.429	1.82569
358	mmu-miR-320	1.73366e-09	1751.34	139.848	3167.67	208.76	1.80871
102	mmu-miR-151-5p	3.86085e-09	765.045	87.1302	1359	47.7766	1.77637
232	mmu-miR-200b	7.98778e-09	1727.52	142.92	3035.43	320.255	1.75711
26	mmu-miR-107	6.02418e-12	3196.61	114.863	5526.92	98.0109	1.729
21	mmu-miR-103	2.69002e-10	3527.35	211.55	6095.48	218.083	1.72806
423	mmu-miR-379	6.84418e-09	1969.51	86.1132	3338.81	217.385	1.69524
698	mmu-miR-99a	1.33948e-08	2583.36	52.1908	4290.26	379.981	1.66073
70	mmu-miR-134	1.28434e-08	770.678	41.0434	1275.86	68.2641	1.65551
9	mmu-let-7e	1.78554e-06	4081.14	500.987	6610.77	600.241	1.61983
420	mmu-miR-377	9.5407e-09	478.541	46.0631	749.206	100.963	1.5656
7	mmu-let-7d	5.88574e-08	4341.42	624.134	6732.6	825.279	1.55078
345	mmu-miR-30a	5.34748e-07	1358.17	103.898	2065.73	183.2	1.52096
517	mmu-miR-494	7.8367e-05	653.193	86.7826	989.537	80.7874	1.51492
292	mmu-miR-24	8.14078e-07	2243.86	175.384	3325.01	194.561	1.48183
402	mmu-miR-361	3.03913e-07	1143.39	53.2108	1641.17	114.035	1.43536
518	mmu-miR-495	0.000179049	1831.67	237.173	2426.16	321.252	1.32457
443	mmu-miR-429	1.56255e-06	1700.43	182.645	2161.07	412.301	1.2709
1	mmu-let-7a	1.2378e-05	7805.08	967.725	9812.67	1003.35	1.25722
434	mmu-miR-410	7.20624e-06	554.921	107.839	693.562	88.2946	1.24984
693	mmu-miR-92b	6.31474e-05	1981.37	86.1751	2396.65	140.966	1.20959
699	mmu-miR-99b	1.83377e-06	6433.86	165.535	7466.37	279.776	1.16048
589	mmu-miR-674	0.000541523	687.426	53.7523	787.834	95.3648	1.14606
123	mmu-miR-183	7.5191e-07	2413.27	106.512	2744.58	102.905	1.13729
277	mmu-miR-218	0.000160591	787.868	141.409	662.084	179.674	0.840349
378	mmu-miR-335-5p	7.01986e-05	6931.73	582.483	5771.67	997.424	0.832646
24	mmu-miR-106b	4.61656e-07	2812.18	128.728	2164.97	68.0454	0.769857
223	mmu-miR-1983	0.000276547	1057.67	64.8393	788.688	109.538	0.745682
64	mmu-miR-130b	3.64273e-09	1926.97	61.827	1432.04	46.5931	0.743154
537	mmu-miR-541	5.68799e-06	1101.47	56.2426	814.773	163.768	0.739712
87	mmu-miR-143	3.24868e-05	1244.81	29.7122	908.484	92.2392	0.729817
401	mmu-miR-351	1.81598e-11	1016.66	41.4955	721.096	37.194	0.709278
122	mmu-miR-182	1.61074e-11	2358.1	88.8402	1672.22	59.4853	0.709142
63	mmu-miR-130a	9.11493e-14	4328.37	53.8713	3022	191.052	0.698184
299	mmu-miR-27a	1.71902e-05	906.574	71.3883	620.017	62.2326	0.683912
112	mmu-miR-16	9.22499e-09	8219.86	255.819	5543.95	401.258	0.674458
694	mmu-miR-93	1.56236e-08	2091.21	91.3432	1365.28	101.746	0.652868
388	mmu-miR-342-3p	0.000130412	662.27	72.0048	421.245	64.4577	0.636062
416	mmu-miR-376b	1.58812e-08	2445.2	265.677	1545.15	74.6595	0.63191
691	mmu-miR-92a	1.85121e-06	4763	216.31	3006.8	326.982	0.631283
256	mmu-miR-2132	1.22677e-07	1304.28	109.009	819.866	104.696	0.628599
268	mmu-miR-2142	3.77598e-12	10681.8	270.675	6131.46	264.996	0.574012
462	mmu-miR-455	5.60792e-10	1030.56	106.973	565.599	64.7034	0.548829
120	mmu-miR-181c	0.00115573	893.505	312.205	449.78	141.42	0.503388
301	mmu-miR-27b	8.55434e-07	2584.44	172.083	1293.2	213.744	0.50038
110	mmu-miR-15b	9.4257e-06	1774.29	137.687	884.842	190.791	0.498702
360	mmu-miR-322*	0.000209673	871.417	63.2775	421.59	207.112	0.483799
608	mmu-miR-690	3.763e-09	7461.37	253.725	3476.06	399.814	0.465874
337	mmu-miR-301b	1.97235e-07	646.388	108.662	284.795	39.7891	0.440594
242	mmu-miR-205	3.8653e-07	1112.3	98.4347	435.059	129.339	0.391135
144	mmu-miR-18a	3.05987e-09	843.718	40.3492	317.377	35.813	0.376165
336	mmu-miR-301a	3.70703e-13	3452.27	215.337	1122.87	83.9537	0.325257
103	mmu-miR-152	1.42762e-07	1285.63	142.598	409.795	89.6304	0.31875
95	mmu-miR-148a	5.1068e-05	671.409	94.3622	193.488	93.7834	0.288183
121	mmu-miR-181d	9.7742e-10	3035.72	373.355	850.898	121.04	0.280295
504	mmu-miR-483	3.77843e-07	963.811	146.961	268.314	82.9754	0.278388
114	mmu-miR-17	1.50119e-10	5948.99	122.977	1633.65	62.2554	0.274609
247	mmu-miR-20a	9.73333e-13	5757.98	136.595	1478.2	157.108	0.256723
229	mmu-miR-19b	2.29483e-13	7654.97	195.278	1718.67	194.175	0.224517
119	mmu-miR-181b	1.85081e-08	2246.04	307.505	419.94	123.113	0.186969
262	mmu-miR-2138	9.04937e-10	2000.03	276.82	368.73	65.7675	0.184362
264	mmu-miR-214	9.10383e-15	18775.1	486.164	3190.75	234.707	0.169946
224	mmu-miR-199a-3p	1.65201e-13	18678.9	166.272	3043.43	348.86	0.162935
359	mmu-miR-322	0.00019069	539.028	104.883	83.8431	110.146	0.155545
225	mmu-miR-199a-5p	2.42029e-14	6645.91	83.3998	1020.07	111.407	0.153489
226	mmu-miR-199b*	1.57276e-11	3124	146.111	477.375	85.1065	0.152809
653	mmu-miR-762	5.44009e-15	7121.21	558.617	1022.9	48.9255	0.143641
623	mmu-miR-705	3.45535e-12	2515.75	271.299	337.209	41.3832	0.134039
258	mmu-miR-2134	2.30566e-07	536.277	85.3562	59.9239	27.3872	0.11174
607	mmu-miR-689	1.78816e-09	5364.55	319.179	558.455	208.249	0.104101
82	mmu-miR-140*	4.84941e-09	4733.43	205.58	430.072	190.838	0.0908585
227	mmu-miR-19a	6.39585e-07	556.645	58.164	45.4519	20.5103	0.0816532
23	mmu-miR-106a	5.41722e-12	3616.79	294.102	276.701	65.5942	0.0765045
45	mmu-miR-1224	7.84926e-10	1682.27	257.513	124.469	37.8261	0.0739887
249	mmu-miR-20b	6.71785e-12	2289.6	187.404	148.373	27.6538	0.0648032
306	mmu-miR-290-5p	2.54416e-08	917.521	81.9947	53.1049	30.1209	0.0578786
134	mmu-miR-1892	2.89098e-10	2242.43	928.266	78.7705	21.5275	0.0351273
243	mmu-miR-206	0.00756343	1433.52	503.025	26.8229	17.941	0.0187112
Following transcripts are statistically significant but have low signals (signal < 500)
237	mmu-miR-202-3p	9.57101e-12	15.2391	6.43297	0.00520299	0.000224699	0.000341423
128	mmu-miR-185	3.77129e-09	158.534	10.9891	456.889	32.5988	2.88196
632	mmu-miR-712*	5.72889e-09	297.689	12.2177	440.735	29.5766	1.48052
312	mmu-miR-292-5p	1.38254e-07	124.935	14.9965	28.8667	4.53407	0.231053
108	mmu-miR-15a	1.84602e-07	281.332	42.4122	80.4333	17.9134	0.285902
400	mmu-miR-350	3.57843e-07	322.986	80.8983	50.9782	17.8101	0.157834
216	mmu-miR-197	5.3494e-07	154.663	11.4606	180.809	36.7008	1.16905
618	mmu-miR-700	5.50996e-07	38.235	4.12537	151.169	43.908	3.95369
281	mmu-miR-2183	6.61355e-07	43.6079	9.18125	184.596	61.0518	4.23308
429	mmu-miR-383	2.53593e-06	45.4266	18.0312	176.374	36.8495	3.88261
424	mmu-miR-380-3p	4.68946e-06	321.185	58.9728	69.2066	30.7426	0.215473
241	mmu-miR-204	5.36042e-06	209.713	46.192	90.193	34.6344	0.430079
98	mmu-miR-149	6.35359e-06	117.902	24.1012	44.7689	12.17	0.379714
97	mmu-miR-148b	7.00849e-06	289.501	25.0495	33.2577	23.6502	0.114879
588	mmu-miR-673-5p	7.06602e-06	111.203	19.3598	266.931	51.2245	2.4004
129	mmu-miR-186	7.18644e-06	175.191	50.0746	29.7701	14.3043	0.169929
433	mmu-miR-409-5p	1.25164e-05	121.539	26.4876	72.1184	19.1126	0.593375
658	mmu-miR-770-3p	1.44156e-05	49.4814	10.9715	147.408	26.2106	2.97905
665	mmu-miR-805	1.77639e-05	307.058	42.8955	61.0916	39.121	0.198958
248	mmu-miR-20a*	2.60098e-05	90.1465	20.4559	29.8927	13.3942	0.331602
261	mmu-miR-2137	3.5887e-05	423.387	45.3817	246.97	40.4717	0.58332
20	mmu-miR-101b	3.96507e-05	333.642	41.68	91.0925	48.9874	0.273024
276	mmu-miR-217	5.27321e-05	26.9186	11.54	123.657	37.8021	4.59375
564	mmu-miR-666-5p	6.96451e-05	35.8816	7.85231	133.922	60.9728	3.73233
267	mmu-miR-2141	7.11213e-05	296.331	52.1259	135.764	38.5299	0.458151
124	mmu-miR-183*	7.8569e-05	156.22	27.9878	77.1548	27.6814	0.493886
289	mmu-miR-224	7.97353e-05	157.184	23.1032	58.7755	37.2777	0.373927
540	mmu-miR-543	8.07053e-05	193.072	38.98	91.7488	45.2729	0.475204
562	mmu-miR-665	8.41818e-05	93.3676	18.7384	218.505	64.8679	2.34027
417	mmu-miR-376b*	9.98003e-05	102.48	12.0897	44.1803	23.1691	0.431109
204	mmu-miR-1961	0.000100984	0.0110283	0.0003183	14.1651	10.8924	1284.43
56	mmu-miR-127*	0.0001095	39.8643	10.5419	140.564	50.3558	3.52606
126	mmu-miR-1839-5p	0.000118516	172.069	15.4856	295.545	54.429	1.7176
590	mmu-miR-674*	0.000129451	291.238	32.3592	356.644	60.9399	1.22458
265	mmu-miR-214*	0.000164089	195.258	37.5138	51.2622	40.7228	0.262536
557	mmu-miR-652	0.000180027	427.675	12.83	215.78	89.4305	0.504542
532	mmu-miR-532-3p	0.000198751	209.102	35.1313	48.3216	35.2785	0.231091
547	mmu-miR-574-5p	0.000246436	392.375	73.8393	72.2581	48.8807	0.184156
408	mmu-miR-369-3p	0.000276318	99.9813	44.3146	82.0893	33.7844	0.821046
620	mmu-miR-702	0.000302398	103.476	13.4128	155.023	23.8203	1.49815
689	mmu-miR-9	0.000313394	82.4991	19.4501	45.1884	13.5828	0.547744
450	mmu-miR-434-5p	0.000389752	92.5847	35.0324	61.6697	35.9822	0.66609
513	mmu-miR-489	0.000436056	35.4267	14.5112	136.712	71.4712	3.85901
60	mmu-miR-129-5p	0.000505973	50.7152	8.38792	69.4102	22.683	1.36863
696	mmu-miR-96	0.000521956	73.1742	8.45489	82.1558	29.6971	1.12274
185	mmu-miR-1944	0.000534122	160.327	6.5825	164.324	45.7323	1.02493
335	mmu-miR-300*	0.000669873	61.6	9.62092	52.6633	22.9052	0.854924
649	mmu-miR-758	0.000736431	55.3969	9.74874	12.1299	12.5842	0.218964
25	mmu-miR-106b*	0.00077985	174.184	13.9305	65.0996	50.5502	0.373741
67	mmu-miR-133a	0.00106723	408.522	30.4442	155.615	175.697	0.380922
409	mmu-miR-369-5p	0.00116185	250.007	46.7482	159.197	67.5322	0.636771
42	mmu-miR-1198	0.00129089	113.384	19.8161	116.266	20.7926	1.02541
100	mmu-miR-150*	0.0014951	40.2883	15.3727	3.03592	4.48105	0.0753548
448	mmu-miR-433*	0.00165326	55.7717	18.4738	85.1001	34.3093	1.52587
133	mmu-miR-188-5p	0.00173703	54.4649	18.8084	21.4925	9.68423	0.394612
410	mmu-miR-370	0.00188282	174.251	21.4618	193.74	60.2502	1.11184
179	mmu-miR-194	0.00195191	99.6754	22.4619	46.7177	23.6195	0.468698
37	mmu-miR-1193	0.00207874	128.388	13.5586	124.111	34.8451	0.966683
509	mmu-miR-486	0.00231435	128.354	20.1494	180.542	55.0979	1.4066
303	mmu-miR-28	0.0025346	195.658	23.1781	137.508	33.0993	0.702798
546	mmu-miR-574-3p	0.00293033	170.516	23.8431	105.764	33.8895	0.620255
656	mmu-miR-764-5p	0.00294887	18.9848	4.64075	133.464	29.8855	7.03006
325	mmu-miR-298	0.00309587	92.1873	10.883	80.2992	31.9029	0.871044
104	mmu-miR-153	0.00309773	57.4397	10.6911	4.09947	4.57906	0.07137
115	mmu-miR-17*	0.0032864	68.0611	10.5427	63.129	13.1307	0.927534
393	mmu-miR-345-5p	0.00348323	186.544	21.3322	282.49	56.8047	1.51433
697	mmu-miR-98	0.00429376	102.546	13.0584	51.9362	10.3338	0.506465
598	mmu-miR-680	0.00476812	311.988	53.8929	50.3811	65.7085	0.161484
32	mmu-miR-1187	0.00483027	174.289	21.7293	38.8008	24.8858	0.222623
107	mmu-miR-155	0.00689255	55.4923	13.8785	18.2028	16.4946	0.328023
332	mmu-miR-29c	0.00804597	17.0771	12.2617	54.8205	20.2156	3.21018
54	mmu-miR-126-5p	0.00827616	13.3484	4.30283	34.9365	21.1231	2.61729
319	mmu-miR-296-3p	0.008425	105.497	9.18961	104.288	48.176	0.988546
561	mmu-miR-664	0.00843854	57.5785	11.3814	62.003	32.7851	1.07684
585	mmu-miR-671-5p	0.00935075	190.323	43.4759	78.1816	61.3741	0.410783
146	mmu-miR-18b	0.00948325	43.5889	8.16579	17.2729	10.5449	0.39627
385	mmu-miR-340-3p	0.00953776	67.3962	18.9523	30.0294	17.1222	0.445566
463	mmu-miR-455*	0.00992957	136.535	25.277	33.3858	20.0759	0.244522
106	mmu-miR-154*	4.33854e-08	490.053	104.925	136.672	37.3762	0.278892
414	mmu-miR-376a	2.82025e-07	163.584	24.1318	348.263	116.003	2.12895
69	mmu-miR-133b	4.69913e-07	442.964	35.2489	53.3541	33.513	0.120448
379	mmu-miR-337-3p	3.78277e-06	280.487	70.3761	486.207	93.2304	1.73344
533	mmu-miR-532-5p	1.26414e-05	432.638	65.0947	229.004	48.857	0.529321
239	mmu-miR-203	7.60003e-05	440.443	40.3737	178.955	83.2041	0.406307
40	mmu-miR-1196	0.000466092	393.801	277.702	114.914	16.4127	0.291807
394	mmu-miR-346	0.00092146	65.381	11.1277	252.141	185.477	3.85649
Following transcripts are statistically insignificant (p-value > .01)							#DIV/0!
403	mmu-miR-362-3p	0.0100389	95.6074	24.4737	18.9757	28.8653	0.198475
421	mmu-miR-378	0.01085	319.727	34.9543	427.633	81.7592	1.33749
145	mmu-miR-18a*	0.01094	46.6923	8.87743	25.9065	12.419	0.554834
674	mmu-miR-876-5p	0.0110361	4.5262	8.18227	16.085	12.91	3.55375
138	mmu-miR-1895	0.0116181	143.751	15.525	55.1045	40.1833	0.383334
436	mmu-miR-411*	0.012018	416.938	53.6071	287.744	76.8407	0.690135
153	mmu-miR-1905	0.0122681	68.393	13.0069	51.1221	16.7286	0.747476
46	mmu-miR-124	0.0126756	148.594	22.0335	240.258	120.38	1.61687
39	mmu-miR-1195	0.0133501	124.769	17.714	54.7864	31.9763	0.439104
17	mmu-miR-100	0.0134582	1250.4	126.508	1322.71	256.53	1.05783
80	mmu-miR-139-5p	0.0135265	158.557	24.5105	21.6038	28.016	0.136252
471	mmu-miR-466a-3p	0.0141205	33.6504	20.8239	12.4057	22.5408	0.368666
53	mmu-miR-126-3p	0.0145931	5444.25	402.951	3715.86	411.851	0.682529
438	mmu-miR-421	0.0149868	199.569	42.1286	108.421	37.703	0.543277
291	mmu-miR-23b	0.0150256	5742.54	363.247	5331.93	427.231	0.928498
180	mmu-miR-1940	0.0154276	40.8351	12.4255	3.94977	4.37959	0.0967249
255	mmu-miR-212	0.0159	24.945	7.6018	42.5607	16.4603	1.70618
626	mmu-miR-708	0.0160477	334.136	12.5671	275.077	28.3905	0.823248
386	mmu-miR-340-5p	0.0170586	100.799	17.1453	46.1129	31.4223	0.457473
392	mmu-miR-345-3p	0.0174051	66.6692	14.2625	31.4048	27.1982	0.471054
44	mmu-miR-122	0.0176981	14.3048	8.60173	499.673	85.9033	34.9304
81	mmu-miR-140	0.0180249	324.026	94.5499	17.0474	18.1258	0.0526111
411	mmu-miR-374	0.0180605	66.6983	17.8777	29.7763	24.2425	0.446433
27	mmu-miR-10a	0.0182112	71.1805	20.1812	26.7687	28.1439	0.376068
221	mmu-miR-1982.1	0.0184723	36.0997	6.45302	58.4658	25.7462	1.61956
75	mmu-miR-136*	0.0188353	59.4196	17.1691	58.7624	30.788	0.98894
320	mmu-miR-296-5p	0.0193765	111.423	12.0845	262.21	175.04	2.35329
147	mmu-miR-190	0.0207056	22.1866	12.1643	2.26461	4.7181	0.102071
16	mmu-miR-1	0.0216422	160.331	55.4777	10.374	20.6809	0.0647035
432	mmu-miR-409-3p	0.0217263	111.225	30.0115	147.959	23.5379	1.33027
12	mmu-let-7g	0.02402	2392.75	343.867	2059.93	298.207	0.860903
271	mmu-miR-2145	0.0244929	377.273	49.539	239.134	90.1243	0.633849
136	mmu-miR-1894-3p	0.0255811	859.332	190.356	44.0943	30.015	0.0513123
479	mmu-miR-466f	0.0266292	45.128	12.0557	15.8442	25.5667	0.351095
534	mmu-miR-539	0.0280021	258.114	44.3966	178.138	65.2846	0.690153
493	mmu-miR-467d	0.0288702	27.7386	10.9255	2.23424	4.38468	0.0805462
304	mmu-miR-28*	0.028922	117.867	20.1712	78.0441	34.1422	0.662138
586	mmu-miR-672	0.0299239	170.194	43.722	300.145	140.262	1.76355
390	mmu-miR-343	0.0323577	30.5994	8.00084	31.2313	7.19957	1.02065
166	mmu-miR-1931	0.032454	29.7088	8.37703	17.0179	31.25	0.572824
452	mmu-miR-449a	0.0341713	48.9587	20.8653	27.2604	12.1664	0.556804
343	mmu-miR-302c*	0.0343493	6.56959	7.10665	34.4713	23.2796	5.24709
635	mmu-miR-715	0.0374067	53.5091	9.77954	87.8669	26.5132	1.64209
544	mmu-miR-551b	0.0383869	23.5298	10.2761	61.9767	22.0196	2.63397
519	mmu-miR-496	0.0401446	60.1729	23.8483	58.6453	31.0005	0.974614
297	mmu-miR-26b	0.0412838	1959.87	324.237	1415.46	318.138	0.722223
536	mmu-miR-540-5p	0.0429502	83.6022	19.9617	77.2867	29.4111	0.924458
164	mmu-miR-193*	0.0456186	17.175	11.914	16.2087	30.5826	0.943739
404	mmu-miR-362-5p	0.046101	79.0616	20.1227	37.9957	30.1866	0.480584
576	mmu-miR-669i	0.0461975	19.2168	8.93165	9.02895	15.5447	0.469846
622	mmu-miR-704	0.0467779	30.7164	9.45265	25.8131	13.87	0.840369
154	mmu-miR-1906	0.051122	26.6649	15.6871	7.16192	7.39673	0.26859
257	mmu-miR-2133	0.052862	172.213	49.2234	97.8621	61.0402	0.568264
492	mmu-miR-467c	0.0532966	23.1675	10.58	5.93481	8.6742	0.25617
651	mmu-miR-760	0.0544638	59.5607	17.4496	105.463	70.5984	1.77069
418	mmu-miR-376c	0.0563019	88.7836	28.1788	56.405	28.3225	0.635309
313	mmu-miR-293	0.0571493	18.0258	10.9883	13.1385	8.26361	0.728871
507	mmu-miR-485	0.0625833	66.3789	24.7548	113.08	34.346	1.70356
399	mmu-miR-34c*	0.0656975	112.7	39.5006	45.2486	32.8173	0.401496
395	mmu-miR-34a	0.0680005	42.5483	8.51843	65.9924	33.7699	1.551
527	mmu-miR-504	0.0721704	39.4695	12.8663	34.2805	26.0597	0.86853
415	mmu-miR-376a*	0.0731372	78.2406	16.3415	146.661	89.3941	1.87448
339	mmu-miR-302a*	0.0743587	4.53477	4.9877	17.9382	10.7466	3.95571
35	mmu-miR-1191	0.0757779	9.14331	12.5292	68.1985	80.0325	7.45884
300	mmu-miR-27a*	0.0760466	24.2332	10.8778	11.5372	19.4052	0.476091
116	mmu-miR-181a	0.0777136	4608.83	2239.16	6220.86	318.474	1.34977
347	mmu-miR-30b	0.0777766	3435.53	312.519	3932.14	517.182	1.14455
535	mmu-miR-540-3p	0.0782387	54.8001	15.1813	75.8482	31.3192	1.38409
367	mmu-miR-326	0.0785275	19.2479	12.0104	44.7402	22.239	2.32442
203	mmu-miR-1960	0.079945	18.2436	13.3574	8.32515	11.3846	0.456334
92	mmu-miR-146b	0.0919894	65.7932	23.5714	24.9562	31.7106	0.379313
621	mmu-miR-703	0.0949483	10.4093	11.7728	10.4166	14.6797	1.00069
338	mmu-miR-302a	0.0953289	14.8249	13.1635	25.6491	29.0499	1.73014
259	mmu-miR-2135	0.0971283	112.339	29.5001	21.7858	15.7667	0.193929
488	mmu-miR-467a	0.0981789	50.1427	13.2967	22.6887	26.0306	0.452483
167	mmu-miR-1932	0.0985508	13.0482	9.63869	10.4291	18.7424	0.799274
294	mmu-miR-24-2*	0.0988726	44.8885	18.3484	34.6669	19.9523	0.772288
374	mmu-miR-330*	0.100337	43.6893	28.1074	111.402	73.4225	2.54986
549	mmu-miR-582-5p	0.101637	59.0445	13.8518	17.9972	15.871	0.304807
667	mmu-miR-872	0.102311	482.246	18.1056	453.941	67.3906	0.941306
109	mmu-miR-15a*	0.10553	18.0985	11.2228	14.2699	17.4106	0.788456
206	mmu-miR-1963	0.107858	8.11685	7.87226	25.8823	13.8253	3.18872
648	mmu-miR-744*	0.110963	54.0366	28.8055	38.9046	8.02583	0.719968
602	mmu-miR-684	0.11201	10.0475	10.5129	37.9689	43.1283	3.77893
663	mmu-miR-802	0.112136	10.5281	9.76058	15.7671	14.3427	1.49762
700	mmu-miR-99b*	0.113651	55.3787	18.2626	70.7365	21.4292	1.27732
181	mmu-miR-1941-3p	0.118152	4.84167	8.32522	5.58331	5.45958	1.15318
142	mmu-miR-1898	0.118908	21.9284	16.2207	7.70123	9.59146	0.3512
552	mmu-miR-592	0.119706	26.402	7.42482	27.5382	24.9042	1.04303
132	mmu-miR-188-3p	0.119932	11.5792	14.9792	5.56792	12.3926	0.480853
453	mmu-miR-449b	0.120136	15.8063	15.2019	36.0455	20.1573	2.28046
195	mmu-miR-1952	0.120963	103.149	158.125	99.4494	61.9692	0.964133
389	mmu-miR-342-5p	0.121313	82.3474	17.9581	106.526	25.1894	1.29362
290	mmu-miR-23a	0.123323	3967.13	325.727	4499.73	465.383	1.13425
688	mmu-miR-883b-5p	0.131477	8.55175	10.3665	19.7495	16.3217	2.30941
354	mmu-miR-30e*	0.133068	78.7637	11.7833	55.7801	33.0647	0.708196
165	mmu-miR-1930	0.1344	24.2993	14.7974	48.9846	32.1785	2.01588
96	mmu-miR-148a*	0.135375	24.0343	9.9809	13.4194	17.6866	0.558344
485	mmu-miR-466j	0.135393	35.2927	13.0959	12.8796	15.4419	0.364938
356	mmu-miR-31*	0.139752	45.0365	11.8358	59.524	55.0181	1.32168
524	mmu-miR-501-5p	0.140092	73.875	28.6641	63.5392	36.3616	0.860092
481	mmu-miR-466f-5p	0.140508	19.4583	12.0522	16.0674	27.5963	0.825733
118	mmu-miR-181a-2*	0.142932	26.7942	15.1849	8.85041	8.32992	0.33031
198	mmu-miR-1955	0.143312	14.0634	8.37652	30.2031	16.2311	2.14764
29	mmu-miR-10b	0.144398	50.8888	9.66268	32.3608	27.3874	0.635913
583	mmu-miR-670	0.144557	13.7497	11.7393	44.3275	49.4823	3.22388
372	mmu-miR-33*	0.147038	11.3264	10.5092	103.645	152.166	9.15078
520	mmu-miR-497	0.147427	24.4001	24.7522	49.0457	41.138	2.01006
222	mmu-miR-1982.2	0.147624	158.657	179.943	88.0867	20.4657	0.555203
327	mmu-miR-299*	0.148779	479.602	40.6053	620.925	177.837	1.29467
668	mmu-miR-872*	0.155191	151.507	25.8887	115.052	50.1184	0.759384
594	mmu-miR-676*	0.155689	35.7396	10.7836	59.1103	31.0189	1.65391
278	mmu-miR-218-1*	0.157511	31.1697	9.17454	92.9302	113.601	2.98143
77	mmu-miR-138	0.160773	54.2093	16.7099	80.4844	30.1618	1.4847
310	mmu-miR-291b-5p	0.16419	19.7481	13.7591	39.5475	15.6451	2.0026
483	mmu-miR-466h	0.16679	31.1311	7.27431	13.3256	13.3993	0.428048
178	mmu-miR-193b	0.167914	57.7881	16.5177	40.6083	25.2514	0.702709
476	mmu-miR-466d-3p	0.170525	6.30394	8.17238	16.7351	11.0695	2.65471
293	mmu-miR-24-1*	0.173067	40.6662	39.1059	33.6941	20.882	0.828554
604	mmu-miR-686	0.173824	19.7293	16.3813	35.6899	24.117	1.80898
456	mmu-miR-450a-5p	0.174481	105.047	31.7793	37.87	30.3077	0.360506
90	mmu-miR-145*	0.175698	21.7256	5.50913	13.2053	13.9981	0.607824
489	mmu-miR-467a*	0.178237	40.4005	15.6305	19.5855	13.8855	0.484784
111	mmu-miR-15b*	0.1791	15.6145	10.1747	16.107	15.7342	1.03154
184	mmu-miR-1943	0.180019	14.5896	9.86927	17.1786	18.9653	1.17745
192	mmu-miR-195	0.180597	401.73	64.7369	319.717	93.7434	0.79585
371	mmu-miR-33	0.182853	13.9648	13.4778	18.269	8.53613	1.30822
624	mmu-miR-706	0.188015	35.0114	9.26848	21.8085	17.5641	0.622898
158	mmu-miR-191*	0.188676	24.9904	6.95349	20.0923	26.3693	0.804003
71	mmu-miR-135a	0.189811	18.5341	12.6688	45.6394	16.4535	2.46245
159	mmu-miR-192	0.190012	131.241	23.439	95.307	52.5528	0.726197
551	mmu-miR-590-5p	0.190198	9.83201	10.5353	15.7687	25.7965	1.60381
475	mmu-miR-466c-5p	0.194148	33.3943	22.5913	18.9358	26.3875	0.567035
173	mmu-miR-1937a	0.196269	1060.21	36.8727	983.172	231.443	0.927335
362	mmu-miR-323-5p	0.196631	18.156	11.8936	97.2941	139.137	5.35879
155	mmu-miR-1907	0.197188	57.9349	17.4345	33.9005	23.8681	0.585148
579	mmu-miR-669l	0.197564	17.3031	14.4084	12.8203	20.0903	0.740927
2	mmu-let-7a*	0.198461	24.6828	5.62461	116.425	215.866	4.71684
625	mmu-miR-707	0.199436	6.5397	7.19225	22.1184	10.4808	3.38218
601	mmu-miR-683	0.199611	7.39063	7.03269	26.256	29.7549	3.5526
522	mmu-miR-500	0.199777	53.9182	18.6365	37.5495	30.9936	0.696416
477	mmu-miR-466d-5p	0.201782	17.1609	6.91674	18.6538	22.4358	1.08699
405	mmu-miR-363	0.204687	79.2033	15.9436	32.5289	27.7624	0.410702
305	mmu-miR-290-3p	0.204793	60.3438	19.5041	72.0724	23.8092	1.19436
676	mmu-miR-877*	0.209838	26.5086	8.96221	54.6542	33.9872	2.06175
279	mmu-miR-2182	0.210278	65.965	9.26284	394.214	704.885	5.97611
454	mmu-miR-449c	0.211267	20.9159	15.6742	35.6056	14.2197	1.70233
505	mmu-miR-483*	0.21267	53.1595	22.7403	76.1688	25.9521	1.43283
11	mmu-let-7f*	0.214428	29.9745	11.2887	53.1777	17.648	1.7741
553	mmu-miR-598	0.215449	41.3157	9.10685	31.4594	30.0484	0.761441
672	mmu-miR-875-5p	0.225	21.9706	5.612	23.238	10.3471	1.05769
329	mmu-miR-29a*	0.225738	9.33464	5.9698	202.354	397.395	21.6778
245	mmu-miR-208a	0.227382	12.79	7.16802	13.1135	13.9006	1.02529
282	mmu-miR-219	0.23009	15.2488	16.1278	55.0228	54.9012	3.60835
680	mmu-miR-879*	0.231627	14.0863	7.59127	20.6491	13.6376	1.4659
30	mmu-miR-10b*	0.232998	2.46284	3.75652	18.7718	20.6089	7.62202
387	mmu-miR-341	0.236963	54.2057	19.8692	46.5221	11.3211	0.85825
373	mmu-miR-330	0.240128	32.5494	31.9416	19.2618	15.7716	0.591772
191	mmu-miR-1949	0.241272	10.703	10.3944	31.2444	30.1467	2.91922
431	mmu-miR-384-5p	0.244401	40.4319	13.5124	22.0372	15.0346	0.545045
152	mmu-miR-1904	0.244827	24.1741	15.0709	2.78484	4.18397	0.1152
99	mmu-miR-150	0.244936	77.0271	8.66903	55.2989	32.1905	0.717915
288	mmu-miR-223	0.246661	47.0128	16.1436	76.0474	37.3338	1.61759
569	mmu-miR-669c	0.247992	87.0565	29.2682	43.9958	22.3463	0.505371
344	mmu-miR-302d	0.248359	11.2565	8.18324	31.0348	34.7844	2.75706
284	mmu-miR-22*	0.250289	27.869	15.4807	83.9388	94.2575	3.01191
445	mmu-miR-431*	0.250711	16.4213	16.0121	25.2706	35.8231	1.53889
101	mmu-miR-151-3p	0.252946	246.193	21.2375	271.089	48.6136	1.10113
171	mmu-miR-1935	0.253816	21.0204	8.96506	16.6052	21.7287	0.789957
512	mmu-miR-488*	0.254983	17.2295	9.98328	12.0527	11.6993	0.699539
330	mmu-miR-29b	0.255864	11.0203	11.6222	50.1484	27.8642	4.55053
175	mmu-miR-1937c	0.261378	51.9211	7.48179	150.429	185.302	2.89726
162	mmu-miR-1929	0.261469	14.601	12.1478	592.949	1320.36	40.6101
612	mmu-miR-693-5p	0.262417	11.7976	8.05419	26.7622	15.6381	2.26846
595	mmu-miR-677	0.263904	13.4243	14.3745	20.9668	25.0433	1.56186
560	mmu-miR-654-5p	0.264802	20.4314	13.3459	47.9268	40.2295	2.34575
127	mmu-miR-184	0.26579	17.4695	15.5718	30.7088	15.2105	1.75785
33	mmu-miR-1188	0.268925	28.3387	6.37649	47.8174	45.0521	1.68736
236	mmu-miR-201	0.269819	24.476	13.767	4.90868	7.93923	0.20055
163	mmu-miR-193	0.269844	21.2154	12.7917	38.5872	27.4512	1.81883
496	mmu-miR-467f	0.270408	37.2384	11.3555	31.1182	11.2229	0.835648
131	mmu-miR-187	0.270515	37.0607	14.2953	27.981	24.7061	0.755003
252	mmu-miR-21*	0.271752	26.0022	8.24758	18.7659	17.8799	0.721703
149	mmu-miR-1901	0.272183	39.3725	10.1445	22.9565	13.4248	0.58306
208	mmu-miR-1965	0.276026	14.2699	11.0143	14.4119	19.5096	1.00995
592	mmu-miR-675-5p	0.283108	29.6075	7.5536	73.7934	124.683	2.49239
543	mmu-miR-547	0.285958	16.6567	13.2152	5.60882	6.86982	0.336731
548	mmu-miR-582-3p	0.286608	19.1437	6.84351	24.3052	14.7924	1.26962
654	mmu-miR-763	0.291132	31.8464	3.54674	17.3523	12.4033	0.544873
644	mmu-miR-743a	0.291167	24.8566	25.1329	35.1583	36.6926	1.41445
113	mmu-miR-16*	0.291698	11.8889	11.7584	15.8496	19.757	1.33315
412	mmu-miR-374*	0.293553	6.88399	7.44778	13.6702	8.84742	1.98579
616	mmu-miR-697	0.29427	15.3482	11.5992	28.0407	10.0407	1.82698
473	mmu-miR-466b-3-3p	0.29483	18.4347	13.6132	14.5773	20.9759	0.790758
322	mmu-miR-297a*	0.299338	16.7326	6.52102	18.8079	20.735	1.12403
333	mmu-miR-29c*	0.303528	13.4654	8.26188	31.7754	11.6697	2.35979
491	mmu-miR-467b*	0.304006	130.467	231.727	16.0487	14.6562	0.12301
695	mmu-miR-93*	0.304248	65.557	8.07481	73.9648	23.8924	1.12825
266	mmu-miR-2140	0.305267	78.012	20.6382	61.7261	37.8826	0.791238
193	mmu-miR-1950	0.30725	10.4493	7.30624	20.5072	13.3834	1.96254
275	mmu-miR-216b	0.30813	27.4853	3.96245	51.6191	37.0624	1.87806
525	mmu-miR-503	0.309708	123.903	27.4745	86.9595	46.9325	0.701836
211	mmu-miR-1968	0.309964	18.3506	9.197	11.6897	13.6583	0.637022
186	mmu-miR-1945	0.311375	20.3728	6.1927	17.7429	23.9488	0.870912
659	mmu-miR-770-5p	0.316368	12.7934	10.1375	37.3163	20.7569	2.91683
631	mmu-miR-712	0.317415	34.303	15.4269	55.7128	26.9379	1.62414
437	mmu-miR-412	0.31873	37.9451	14.9039	43.7426	16.791	1.15278
439	mmu-miR-423-3p	0.319709	33.0058	13.584	44.0764	16.4676	1.33542
228	mmu-miR-19a*	0.319918	15.4292	12.3327	7.92492	7.94297	0.513632
233	mmu-miR-200b*	0.320341	42.1135	17.85	35.866	27.8163	0.851651
47	mmu-miR-124*	0.32229	20.2352	17.1552	28.9131	24.4547	1.42885
94	mmu-miR-147	0.322333	13.8077	5.93284	10.7034	12.0683	0.775173
117	mmu-miR-181a-1*	0.323182	48.6463	14.6798	74.2397	108.016	1.52611
22	mmu-miR-105	0.325854	11.6201	12.7629	14.8555	12.0348	1.27844
41	mmu-miR-1197	0.326012	21.9226	16.2587	15.4509	15.9971	0.704793
559	mmu-miR-654-3p	0.326899	17.6701	9.37137	83.4993	108.581	4.72546
670	mmu-miR-874	0.329347	42.1943	14.3069	30.0613	22.7964	0.712449
673	mmu-miR-876-3p	0.330266	4.40332	5.2497	17.6664	14.1506	4.01206
627	mmu-miR-708*	0.331056	17.0441	8.21826	21.3347	18.2984	1.25174
139	mmu-miR-1896	0.334839	18.0055	8.99478	29.2534	27.989	1.62469
51	mmu-miR-125b-3p	0.336555	20.3927	14.8553	25.8596	20.0706	1.26808
199	mmu-miR-1956	0.336618	22.2221	22.3463	30.6434	17.0548	1.37896
18	mmu-miR-101a	0.347218	77.2234	13.9718	71.3447	35.7114	0.923873
642	mmu-miR-742	0.354513	23.3571	4.73334	34.3657	46.5965	1.47132
350	mmu-miR-30c-1*	0.356394	29.6472	37.3634	46.5136	26.5471	1.5689
584	mmu-miR-671-3p	0.358951	26.4738	9.80022	66.1492	73.61	2.49866
597	mmu-miR-679	0.364734	27.7494	20.3297	47.2297	42.3886	1.70201
484	mmu-miR-466i	0.365516	27.7236	12.5187	25.1075	26.8105	0.905637
610	mmu-miR-692	0.368288	18.1942	15.4643	40.159	32.0532	2.20724
531	mmu-miR-511	0.374545	11.4087	11.1371	17.1938	15.8571	1.50708
467	mmu-miR-465a-3p	0.374677	49.3175	75.908	14.1711	14.3634	0.287344
683	mmu-miR-881*	0.378323	10.7685	8.50491	18.5081	12.1657	1.71873
603	mmu-miR-685	0.379138	60.3831	12.595	76.1257	35.4831	1.26071
50	mmu-miR-125b*	0.380529	16.928	7.72126	44.134	21.1952	2.60716
172	mmu-miR-1936	0.381706	15.2985	5.21513	20.4076	30.6553	1.33396
316	mmu-miR-294*	0.382808	11.6069	10.8278	24.732	23.7607	2.13081
494	mmu-miR-467e	0.38562	30.6116	14.3663	9.89034	7.62657	0.323092
79	mmu-miR-139-3p	0.386028	27.1284	10.2733	10.5136	11.9075	0.387551
365	mmu-miR-325	0.387547	60.4069	16.549	53.418	40.56	0.884303
690	mmu-miR-9*	0.388006	56.8275	13.0022	42.2958	36.0556	0.744284
295	mmu-miR-25	0.390513	4103.07	226.228	3918.95	400.998	0.955128
675	mmu-miR-877	0.390854	108.979	10.6226	131.771	32.8198	1.20914
636	mmu-miR-717	0.3935	15.8847	9.47449	32.6523	25.5088	2.05558
555	mmu-miR-615-3p	0.394256	23.1624	9.05035	36.2784	27.3817	1.56626
321	mmu-miR-297a	0.394357	29.1452	4.20273	29.9229	12.0775	1.02668
76	mmu-miR-137	0.396722	24.6702	17.9486	13.3831	11.4085	0.542482
351	mmu-miR-30c-2*	0.397406	45.4958	26.5221	43.722	24.5114	0.961013
677	mmu-miR-878-3p	0.397574	5.87408	5.29635	20.6476	16.5458	3.51504
538	mmu-miR-542-3p	0.40042	23.5463	17.8083	8.82146	8.30764	0.374643
57	mmu-miR-1274a	0.402349	19.8112	11.4094	34.6221	16.0433	1.74761
664	mmu-miR-804	0.40311	21.86	7.13099	26.108	22.1679	1.19433
137	mmu-miR-1894-5p	0.403379	112.839	119.611	77.1671	14.3992	0.683867
326	mmu-miR-299	0.403409	20.8166	12.8878	31.6647	13.6974	1.52113
368	mmu-miR-327	0.404324	34.2804	15.4125	39.4668	28.0889	1.15129
353	mmu-miR-30e	0.405375	1667.16	179.034	2027.62	1805.32	1.21621
202	mmu-miR-1959	0.407201	25.1155	10.0687	23.3453	20.2385	0.929515
430	mmu-miR-384-3p	0.408992	22.796	18.0099	5.72071	4.63608	0.250952
272	mmu-miR-2146	0.409302	130.042	26.2829	108.277	56.1689	0.832631
528	mmu-miR-505	0.411802	29.3844	22.0711	30.2046	25.1442	1.02791
446	mmu-miR-432	0.412537	16.1515	15.4773	20.0546	26.6392	1.24166
425	mmu-miR-380-5p	0.418427	90.9238	18.8446	112.806	42.2227	1.24067
550	mmu-miR-590-3p	0.419459	8.66052	10.6017	17.5951	20.4234	2.03165
357	mmu-miR-32	0.41969	18.3597	9.69153	39.8987	44.1079	2.17316
125	mmu-miR-1839-3p	0.423528	42.4007	13.5516	29.9218	19.774	0.705691
486	mmu-miR-466k	0.429248	19.8554	10.3841	22.9614	23.4454	1.15643
43	mmu-miR-1199	0.429444	22.9698	16.7891	32.1764	16.6417	1.40081
348	mmu-miR-30b*	0.429737	28.9524	24.9776	41.2565	26.2136	1.42498
315	mmu-miR-294	0.430987	11.2593	8.5002	91.2031	161.912	8.10026
460	mmu-miR-452	0.438991	36.5796	20.3259	26.8173	25.7249	0.733124
657	mmu-miR-767	0.439101	15.3747	5.90235	31.1492	17.316	2.026
263	mmu-miR-2139	0.439785	149.016	290.785	26.2583	29.8526	0.176211
169	mmu-miR-1933-5p	0.44066	16.4526	10.8101	17.6111	25.5968	1.07041
652	mmu-miR-761	0.440846	5.90115	7.27665	65.5902	124.506	11.1148
573	mmu-miR-669g	0.441813	13.6261	9.32941	12.8916	12.4178	0.946102
480	mmu-miR-466f-3p	0.442341	46.4756	9.71791	34.8809	21.057	0.750522
398	mmu-miR-34c	0.442699	27.484	13.9787	33.4504	33.1113	1.21709
217	mmu-miR-1970	0.446701	29.501	13.2076	24.9801	21.7087	0.846755
246	mmu-miR-208b	0.446999	14.8894	5.67537	64.334	108.086	4.32079
609	mmu-miR-691	0.447124	163.65	270.993	44.8488	17.4806	0.274053
596	mmu-miR-678	0.449889	38.1313	13.1981	39.855	49.6294	1.0452
65	mmu-miR-130b*	0.45037	33.03	9.30332	30.961	23.5598	0.937361
161	mmu-miR-1928	0.453057	11.1831	10.7494	26.0404	44.636	2.32856
614	mmu-miR-695	0.453083	17.7825	8.68685	28.857	17.3723	1.62278
474	mmu-miR-466b-5p	0.453467	12.0223	10.2724	11.4785	17.0925	0.954768
641	mmu-miR-741	0.455143	16.2445	5.3992	36.2823	33.714	2.23351
666	mmu-miR-871	0.455567	23.6885	23.9666	21.0057	15.2771	0.886749
298	mmu-miR-26b*	0.458258	19.3804	15.7105	18.4422	15.0204	0.951591
302	mmu-miR-27b*	0.45833	43.2035	11.5923	38.605	30.3052	0.893563
28	mmu-miR-10a*	0.460795	7.96243	8.10613	12.1868	22.4995	1.53054
254	mmu-miR-211	0.462098	37.8478	52.0504	14.8443	9.77864	0.392211
578	mmu-miR-669k	0.464414	11.0353	9.92671	12.8705	19.7519	1.1663
629	mmu-miR-710	0.466919	17.7327	14.1209	11.0891	12.3785	0.625347
85	mmu-miR-142-3p	0.468229	12.9329	11.198	21.3497	17.8026	1.65081
599	mmu-miR-681	0.469279	24.2914	15.8354	30.2405	45.5763	1.24491
251	mmu-miR-21	0.470374	313.46	35.2635	512.93	952.397	1.63635
468	mmu-miR-465a-5p	0.47079	9.0594	7.3851	13.93	14.9272	1.53763
36	mmu-miR-1192	0.471947	10.9218	12.7833	18.2345	13.5673	1.66956
382	mmu-miR-338-5p	0.472558	18.9264	4.42982	34.0125	22.2617	1.7971
529	mmu-miR-509-3p	0.47342	11.9764	15.9767	15.0215	14.706	1.25426
68	mmu-miR-133a*	0.483651	22.5014	6.82729	21.8945	21.2504	0.973028
376	mmu-miR-331-5p	0.491792	18.3373	17.0508	24.2309	23.8434	1.3214
341	mmu-miR-302b*	0.497746	291.535	614.92	15.2758	16.6347	0.052398
6	mmu-let-7c-1*	0.506622	31.1142	9.94206	31.4364	27.7091	1.01035
210	mmu-miR-1967	0.515192	28.3042	20.5465	20.6887	16.9328	0.730942
567	mmu-miR-669a	0.516722	50.7995	14.813	74.0176	94.4994	1.45706
582	mmu-miR-669o	0.516861	17.9163	11.7813	44.3902	58.9849	2.47765
634	mmu-miR-714	0.520792	53.1728	19.1782	44.8316	35.5046	0.843129
451	mmu-miR-448	0.522021	21.2018	10.2177	21.8708	18.6028	1.03155
62	mmu-miR-1306	0.525374	45.1847	14.2859	50.4248	36.746	1.11597
207	mmu-miR-1964	0.527709	27.2465	33.9286	25.5231	16.6118	0.936748
170	mmu-miR-1934	0.532392	24.0637	17.127	34.5678	32.7654	1.43651
72	mmu-miR-135a*	0.544778	26.9922	19.2929	33.8705	28.9035	1.25483
269	mmu-miR-2143	0.54531	35.513	12.9173	49.4902	35.081	1.39358
655	mmu-miR-764-3p	0.546343	12.9957	9.63096	25.7763	14.6312	1.98345
218	mmu-miR-1971	0.547536	28.5037	6.67826	25.9155	21.0335	0.909196
686	mmu-miR-883a-5p	0.54849	6.72741	9.12645	17.9357	19.0261	2.66606
581	mmu-miR-669n	0.54856	15.9948	10.4693	35.3108	34.9591	2.20765
34	mmu-miR-1190	0.548664	30.7668	4.2406	34.0368	12.3551	1.10629
342	mmu-miR-302c	0.549978	19.6481	7.70228	28.4868	28.2375	1.44985
396	mmu-miR-34b-3p	0.551144	41.0931	10.7249	37.859	26.4338	0.921298
465	mmu-miR-463*	0.551869	14.36	18.1081	5.10876	4.69753	0.355762
556	mmu-miR-615-5p	0.554633	33.3411	13.1794	53.659	41.1744	1.6094
309	mmu-miR-291b-3p	0.556337	21.5568	18.0671	5.93887	6.72394	0.275498
273	mmu-miR-215	0.571113	23.8097	4.49771	25.2949	23.7229	1.06238
419	mmu-miR-376c*	0.573102	15.3816	4.77997	10.5315	11.0703	0.684679
135	mmu-miR-1893	0.578352	17.3411	14.3518	18.4458	9.00551	1.0637
318	mmu-miR-295*	0.582158	22.8006	7.8459	18.8202	19.426	0.825423
182	mmu-miR-1941-5p	0.589938	10.8787	9.6264	16.6705	33.6804	1.53239
574	mmu-miR-669h-3p	0.589971	9.9862	9.1501	15.4713	12.0313	1.54927
130	mmu-miR-186*	0.590138	14.4292	12.4395	9.48283	12.8508	0.657196
73	mmu-miR-135b	0.593537	18.9487	12.1019	26.5535	14.0299	1.40134
215	mmu-miR-196b	0.598124	16.4069	3.9369	17.207	15.4707	1.04876
482	mmu-miR-466g	0.600522	30.3874	15.823	40.6563	21.8261	1.33793
323	mmu-miR-297b-5p	0.601474	8.43857	5.80445	19.2011	16.5655	2.2754
212	mmu-miR-1969	0.613799	11.7339	6.36228	23.9235	16.9924	2.03884
19	mmu-miR-101a*	0.614396	18.7996	9.29009	17.2746	14.9708	0.918884
8	mmu-let-7d*	0.615188	189.302	29.1894	171.215	84.806	0.904453
684	mmu-miR-882	0.615233	13.8216	10.3116	19.1724	14.8486	1.38713
455	mmu-miR-450a-3p	0.622215	19.541	11.5553	23.7589	10.1386	1.21585
442	mmu-miR-425*	0.623855	33.2995	19.9984	45.7153	40.7653	1.37285
650	mmu-miR-759	0.623948	8.63782	9.95084	6.53424	5.21278	0.756468
422	mmu-miR-378*	0.624751	32.167	6.12656	36.3793	23.6137	1.13095
587	mmu-miR-673-3p	0.626279	17.7822	12.2399	34.4126	33.4331	1.93523
645	mmu-miR-743b-3p	0.626795	9.50848	10.5384	49.7939	75.984	5.23679
151	mmu-miR-1903	0.629417	15.5246	12.5679	9.42687	13.0272	0.607222
606	mmu-miR-688	0.631108	10.5854	10.7616	27.684	30.5451	2.61531
526	mmu-miR-503*	0.6314	23.4777	18.6732	28.4357	26.8988	1.21118
156	mmu-miR-190b	0.631873	6.78766	4.06136	11.3348	14.1028	1.66991
500	mmu-miR-469	0.63222	25.2425	15.632	22.8463	16.9623	0.905076
52	mmu-miR-125b-5p	0.633689	18853.4	821.166	14407.7	899.578	0.764199
317	mmu-miR-295	0.636746	8.33404	11.5101	17.6982	14.6399	2.12361
209	mmu-miR-1966	0.63971	15.289	14.628	15.5477	14.7922	1.01692
472	mmu-miR-466a-5p	0.640234	9.92486	10.4477	16.0734	31.3459	1.61951
558	mmu-miR-653	0.647964	19.3649	4.87509	32.5583	27.6734	1.6813
523	mmu-miR-501-3p	0.660743	141.439	42.2092	127.471	51.0996	0.901244
260	mmu-miR-2136	0.662287	20.337	13.1152	18.5023	17.5717	0.909785
478	mmu-miR-466e-5p	0.670199	10.2002	8.56398	15.2488	20.3394	1.49495
515	mmu-miR-491	0.677318	27.2398	7.01597	14.8692	12.2581	0.545861
458	mmu-miR-450b-5p	0.679548	15.8295	10.0579	26.2571	25.1388	1.65874
86	mmu-miR-142-5p	0.684969	5.65562	6.18744	15.2455	15.3101	2.69564
31	mmu-miR-1186	0.693915	9.52365	6.20697	15.4915	17.7675	1.62664
197	mmu-miR-1954	0.694299	24.1359	15.0551	39.0965	34.0666	1.61985
194	mmu-miR-1951	0.695842	17.9571	13.9181	19.9816	21.4588	1.11274
646	mmu-miR-743b-5p	0.701206	12.613	13.6269	37.1539	54.8235	2.94568
428	mmu-miR-382*	0.703715	100.773	90.0055	90.1138	17.1341	0.894225
143	mmu-miR-1899	0.704055	20.2703	5.91337	21.8201	13.0524	1.07645
384	mmu-miR-339-5p	0.707476	34.8931	11.9017	43.4068	17.9378	1.24399
591	mmu-miR-675-3p	0.708241	92.859	12.8947	100.809	52.9745	1.08562
661	mmu-miR-7a*	0.710464	49.3499	18.151	58.5222	30.1465	1.18586
346	mmu-miR-30a*	0.711179	79.1344	14.0422	73.8794	41.4251	0.933595
15	mmu-let-7i*	0.71346	24.3357	13.2313	27.301	17.3626	1.12185
220	mmu-miR-1982*	0.721491	38.7741	7.72204	40.499	25.5891	1.04449
200	mmu-miR-1957	0.724416	7.9659	7.47697	31.5483	37.8211	3.96042
231	mmu-miR-200a*	0.726355	32.6981	17.6755	36.1041	19.7596	1.10417
168	mmu-miR-1933-3p	0.733061	15.4527	10.9128	59.3967	94.6174	3.84378
190	mmu-miR-1948	0.73739	17.9824	4.34834	27.2095	25.2282	1.51312
575	mmu-miR-669h-5p	0.738901	16.8438	13.2811	39.3206	33.6178	2.33442
188	mmu-miR-1946b	0.743876	33.5014	10.7142	38.3844	19.8546	1.14575
461	mmu-miR-453	0.744836	14.887	12.6891	23.8542	20.4294	1.60235
280	mmu-miR-218-2*	0.74496	28.5738	19.5277	67.5155	80.5613	2.36284
91	mmu-miR-146a	0.745084	134.958	29.4769	160.624	186.725	1.19018
340	mmu-miR-302b	0.745879	8.35271	7.78538	9.07684	6.90667	1.08669
187	mmu-miR-1946a	0.74595	14.1875	7.66148	23.1043	19.8508	1.62849
572	mmu-miR-669f	0.746543	65.9411	22.3924	94.149	146.669	1.42778
205	mmu-miR-1962	0.747126	16.5949	11.9709	23.2279	18.2857	1.3997
563	mmu-miR-666-3p	0.747409	127.948	242.282	47.1731	54.2325	0.368691
669	mmu-miR-873	0.750293	17.5625	7.00582	18.6682	11.3385	1.06295
568	mmu-miR-669b	0.75236	24.1131	18.0854	29.9492	54.9248	1.24203
141	mmu-miR-1897-5p	0.766135	28.3037	15.3221	279.368	602.216	9.87038
196	mmu-miR-1953	0.768306	17.7632	8.50193	28.1538	22.1154	1.58495
514	mmu-miR-490	0.789053	20.7694	15.9989	13.2832	10.8149	0.639558
640	mmu-miR-721	0.791785	34.9421	12.2807	42.9595	43.8237	1.22945
377	mmu-miR-335-3p	0.792208	124.96	37.5206	132.968	51.8663	1.06408
600	mmu-miR-682	0.797051	16.5005	16.496	36.9757	50.9739	2.24088
13	mmu-let-7g*	0.803745	14.7487	14.1644	19.9722	14.5425	1.35417
244	mmu-miR-207	0.808712	43.5951	11.1945	42.8663	18.0536	0.983283
570	mmu-miR-669d	0.813643	15.1008	14.6092	11.9506	11.3308	0.791385
324	mmu-miR-297c	0.814221	12.4681	10.1655	23.007	21.6592	1.84526
628	mmu-miR-709	0.816295	21642.4	658.986	21636	2199.51	0.999705
613	mmu-miR-694	0.816719	10.9686	10.2597	24.0645	17.4466	2.19394
148	mmu-miR-1900	0.819766	24.0221	16.5241	31.9764	18.2357	1.33113
679	mmu-miR-879	0.819902	9.08108	4.35892	17.4211	18.3522	1.9184
201	mmu-miR-1958	0.827758	13.9008	5.24577	41.3503	43.2396	2.97466
366	mmu-miR-325*	0.82882	25.2391	15.8285	35.6008	31.5709	1.41054
176	mmu-miR-1938	0.829934	7.16224	6.47216	13.2835	16.3957	1.85465
235	mmu-miR-200c*	0.836472	20.8829	13.5528	25.7497	32.7117	1.23305
93	mmu-miR-146b*	0.840669	17.8511	13.9945	11.7263	6.59586	0.656894
671	mmu-miR-875-3p	0.842634	13.8495	7.86082	76.3446	139.22	5.51243
681	mmu-miR-880	0.843544	30.2226	6.37265	50.0012	30.8046	1.65443
469	mmu-miR-465b-5p	0.845447	8.38471	14.2765	12.3775	17.3754	1.47619
630	mmu-miR-711	0.850413	16.7705	14.2235	15.9	15.3256	0.948093
270	mmu-miR-2144	0.852625	26.4291	6.1169	41.9639	33.274	1.58779
78	mmu-miR-138*	0.853984	21.4982	11.8442	23.75	22.1079	1.10475
501	mmu-miR-470	0.85553	19.5212	10.8658	15.6551	9.08988	0.801956
307	mmu-miR-291a-3p	0.856342	16.8359	14.9666	17.2108	21.7096	1.02227
633	mmu-miR-713	0.864927	26.1252	11.7263	45.4433	51.3684	1.73944
84	mmu-miR-141*	0.866584	19.3793	13.3257	24.2108	26.2699	1.24932
308	mmu-miR-291a-5p	0.866586	21.36	14.8998	15.5802	8.86062	0.729412
580	mmu-miR-669m	0.875725	12.223	5.01865	42.2802	58.4792	3.45908
331	mmu-miR-29b*	0.878865	7.99805	6.54432	5.11234	6.93141	0.639199
539	mmu-miR-542-5p	0.884273	16.5657	16.4844	14.3894	14.3958	0.868622
643	mmu-miR-742*	0.886409	16.4231	12.5509	19.2693	23.3834	1.1733
407	mmu-miR-367	0.889511	16.3731	4.33052	38.8119	27.308	2.37047
605	mmu-miR-687	0.89125	12.0519	9.08547	44.7789	61.1297	3.71551
516	mmu-miR-493	0.899726	24.5718	14.2369	19.427	18.0174	0.790622
499	mmu-miR-468	0.904703	27.1016	17.2608	19.7501	13.1709	0.728742
615	mmu-miR-696	0.908932	29.4443	7.94119	29.5225	18.0012	1.00265
285	mmu-miR-220	0.909818	18.961	15.9104	29.4095	25.7867	1.55105
554	mmu-miR-599	0.914481	6.24275	8.53646	8.18907	16.2309	1.31177
238	mmu-miR-202-5p	0.917412	9.12247	9.52125	14.2657	21.406	1.5638
213	mmu-miR-196a	0.918239	33.2263	53.2892	14.7451	8.97264	0.443779
541	mmu-miR-544	0.920182	24.2398	23.5148	15.0686	14.3787	0.621647
638	mmu-miR-719	0.923685	11.5039	7.31529	29.8445	27.144	2.5943
219	mmu-miR-1981	0.928979	44.6541	9.30456	50.0213	31.2132	1.12019
177	mmu-miR-1939	0.932913	60.4837	20.0093	520.662	1073.74	8.6083
363	mmu-miR-324-3p	0.934037	40.5362	14.2133	49.2443	34.8503	1.21482
88	mmu-miR-144	0.934621	205.293	448.445	11.6364	11.758	0.056682
383	mmu-miR-339-3p	0.937075	11.0082	7.87867	23.6312	19.2837	2.14668
4	mmu-let-7b*	0.938971	43.3422	16.4103	49.9194	24.6697	1.15175
637	mmu-miR-718	0.944416	25.3195	11.7154	36.0702	30.1473	1.4246
457	mmu-miR-450b-3p	0.945825	35.2607	16.1758	31.1955	15.0506	0.884709
240	mmu-miR-203*	0.954116	20.2147	6.95512	23.0439	14.9065	1.13995
74	mmu-miR-136	0.955848	18.4912	12.2888	23.5403	22.6471	1.27305
511	mmu-miR-488	0.964113	30.104	25.2041	25.6449	38.2909	0.851875
406	mmu-miR-365	0.978657	45.3237	9.1682	50.9624	30.2805	1.12441
140	mmu-miR-1897-3p	0.980451	13.146	8.40181	12.5137	19.6705	0.9519
611	mmu-miR-693-3p	0.980687	15.9941	10.4858	27.3664	21.9762	1.71103
160	mmu-miR-1927	0.984384	11.0844	11.5518	18.7707	36.1695	1.69344
397	mmu-miR-34b-5p	0.987114	10.7653	9.44073	19.2573	19.0395	1.78882
48	mmu-miR-125a-3p	0.992752	55.4786	16.864	56.6935	16.8563	1.0219
214	mmu-miR-196a*	0.99316	13.7723	13.1022	16.7673	15.6404	1.21746
490	mmu-miR-467b	0.99753	17.5986	13.9085	17.7687	13.8436	1.00966
14	mmu-let-7i	0.150029	4566.77	310.813	4425.45	296.752	0.969053
296	mmu-miR-26a	0.190768	12547.5	195.327	11888	757.068	0.947439
10	mmu-let-7f	0.197226	4079.66	508.45	4969.53	548.628	1.21812
49	mmu-miR-125a-5p	0.19679	6489.76	510.295	6278.88	790.178	0.967505
89	mmu-miR-145	0.24579	1636.94	60.4741	1512.18	91.2849	0.923783
286	mmu-miR-221	0.445516	487.347	80.2319	694.66	132.4	1.42539
174	mmu-miR-1937b	0.0639404	1125.72	44.3016	1112.86	151.514	0.98858
349	mmu-miR-30c	0.0989187	4008.52	252.612	4777.8	475.432	1.19191
